# Supplementary material for: The Impact of Exclosure Duration on Plant Species Diversity in a Desert Grassland and the Relative Contribution of Plant Groups
Source: Ecol Evol. 2024 Dec 23;14(12):e70698. doi: 10.1002/ece3.70698 (PMC11664206; doi:10.1002/ece3.70698)
Supplement: Supplementary file 2 — Data S2 [file ECE3-14-e70698-s002.xls]

## Sheet: original data
Monitoring year	Enclosure year	repeat	age of enclosure	Allium polyrhizum				Convolvulus ammannii				Bassia prostrata				Bassia prostrata				Neopallasia pectinata				Stipa breviflora				Eragrostis minor				Allium tenuissimum				Carex tristachya				Allium ramosum				Artemisia scoparia				Aster altaicus
				height	coverage	diversity	fresh weight	height	coverage	diversity	fresh weight	height	coverage	diversity	fresh weight	height	coverage	diversity	fresh weight	height	coverage	diversity	fresh weight	height	coverage	diversity	fresh weight	height	coverage	diversity	fresh weight	height	coverage	diversity	fresh weight	height	coverage	diversity	fresh weight	height	coverage	diversity	fresh weight	height	coverage	diversity	fresh weight	height	coverage
2021	1999	1	22	8	0.5	8	11.45	9	0.1	1	0.43					25	35	12	45.3	37	2	9	33.83	15.3333	3	10	13.47	24	35	111	54.66
2021	1999	2	22	16	0.1	1	3.42	8.33333	0.1	3	7.57					39.6667	40	12	95.65					7.5	0.1	2		21	30	37	38.1					13	0.1	3	6.92
2021	1999	3	22	10	1	12	7.72	11	10	17	25.21					29.3333	30	12	80.77					29.5	1	3	10.43	21	20	25	23.71					13.3333	1.5	51	15.39	44	0.1	1	9.55
2021	1999	4	22	14	3	9	25.85	15	0.1	2	7.19					35.6667	40	13	200	4	0.1	1	0.52	15	0.1	2	6.96	14.6667	2	13	17.06					9.33333	0.5	9	7.54
2021	1999	5	22	15.1667	3	10	22.53	9.66667	1	9	10.21					19.8333	35	15	88.2	26	0.1	2	6.68	14.6667	1	7	9.52	16	1.5	18	11.46	15.5	0.1	4	7.22	14.6667	0.5	9	7.43
2021	1999	6	22	19	6	14	26.18	7.66667	0.7	5	9.59					20.6667	30	16	82.5	21	0.1	2	8.97	19	4	13	29.31	12.6667	0.2	6	8.12					19	0.1	4	7.12
2021	1999	7	22	0	0	0	12.12	11.6667	2	8	14					19.3333	40	10	92.24	19	1	3	14.51	27	3	10	22.6	20.3333	6	40	22.38	17	0.5	6	5.95
2021	1999	8	22	19.6667	2	12	16.97									24.1667	60	23	195.9									19	0.2	6	7.59					12	0.1	2	5.96
2021	1999	9	22	14.3333	8	20	30.33	14.6667	2		8.78					18.1667	30	16	101.49	6	0.1	1	1.27	7	0.1	2	1.52					21.5	0.2	6	6.68
2021	1999	10	22	10.6667	2	5	19.88	8.66667	2	8	12.67					21.3333	35	14	124.1					23	3	6	16.17	12.3333	0.1	4	8.31	15.3333	0.1	6	6.93	14	0.1	5	6.75
2021	1999	11	22	14.3333	4	16	11.8	9.83333	6	20	16.76					22.5	33	20	109.72					24.1667	1.5	2	6.8					18.5	0.1	2	7.49	15.3333	1.5	37	11.18
2021	1999	12	22	6.33333	1.5	7	7.3	12.3333	5	25	37.12					23.6667	35	13	121.82					16	2	3	12.58
2021	2005	1	16	11	4	9		5	1.5	12						15	11	10						12	2	3										12	0.2	3
2021	2005	2	16	12	3	7		4.5	3.5	37						12	2	3		3	0.1	3		15	3.5	4		6.5	0.5	4		13	0.2	3
2021	2005	3	16	10	4	6		5	2	24		17	0.5	1		13	6.5	7						13	3.3	3		5	0.4	6						11	0.1	2
2021	2005	4	16	14	3	8		4	2	18		15	2	2		13	4	6						12	3	5
2021	2005	5	16	11	8	12		3	1.5	16						8	3	5		4	0.1	2		13	2.5	2		6	0.3	3		15	0.2	3
2021	2014	1	7	15	1.5	6		1	1	15						9	2	5		15	16	96		15	2	4		5	3	11														18	0.5	2
2021	2014	2	7	12	2	8		5	1.5	12						11	2	8		13	12	72		14	3	6		6	3	10
2021	2014	3	7	16	4	9		5	2	13						9	3	7		16	14	68		11	3	5		11	4	12		18	0.2	4										16	1	1
2021	2014	4	7	15	3	5		6	1	8						12	3	5		15	15	75		12	2	6		10	4	15						15	0.3	3										12	0.5
2021	2014	5	7	17	4	6		5	2	15		18	3	2		13	5	8		16	12	53		15	2	4		12	3.5	11										13	0.3	3		18	2	2
2022	1999	1	23	17.5	28	47	119.22	13	20	94	16.64	20	2	1	8.95	12	3	19	13.47	21	2	2	3.53	15	1	2	1.19	16	0.5	2	0.59
2022	1999	2	23	17.5	30	55	141.23	11	25	128	144.76	20	3	2	9.55					17	0.5	1	1.18	10	0.5	2	0.74					13	0.2	2	0.77	15	0.2	4	0.39	11	0.5	2	0.58
2022	1999	3	23	25	12	16	180.42	7	1	1	4.55	17	4	2	34.43									14	2	3	8.77	31	2	8	1.47					13	1	6	0.82					40	15	13	117.12	20	2
2022	1999	4	23	23.5	15	14	255.47	8	3	8	12.12	16	4	2	33.03	6	0.5	2	2.19	17	4	45	8.6	10	0.5	1	1.54	31	20	96	60.7	15	2	2	5.68									22	1	1	2.32
2022	1999	5	23	22	8	8	49.69	10	24	69	90.43					12.5	1	3	1.61	6	4	126	16.02	8	1	2	0.68	24	13	86	30.85
2022	2005	1	17	12	4	8	5.23	5	4	26	12.4	28	7	1	11.73	10	13	10	12.53					12	11	7	13.82	5	0.3	8	0.52
2022	2005	2	17	13	5	14	20.76	6	4	15	5.75	16	0.3	1	5.75	10	15	12	15.63	5	3	16	5.53	13	1	4	6.83	5	0.4	15	2.77					11	0.2	4	0.5
2022	2005	3	17	16	7	16	22.34	5	9	41	17.86					11	8	15	18.55					15	7	7	16.68	7	1	7	3.25	12	0.1	2	0.28
2022	2005	4	17	16	1	1	4.72	6	2	3	3.78					11	16	12	21.61					17	13	4	15.82	5	3	32	8.75
2022	2005	5	17	16	5	6	8.71	5	8	45	16.22					9	6	5	11.53					15	17	11	22.73	5	2	12	6.45	15	0.1	3	0.32	12	0.2	3	0.45
2022	2014	1	8	18	30	40	126.71	8	3	39	17.59	21	3	2	19.65	11	6	15	23.43					33	3	2	9.49					21	0.2	1	1.98
2022	2014	2	8	18	15	17	64.73	8	2	14	2.53					11	10	17	30.89																	12	1	11	0.61
2022	2014	3	8	20	15	35	120.81	7	3.5	16	10.27					19	25	16	66.58					23	1	2	3.06									7	1	24	4.21
2022	2014	4	8	21	20	37	144.61	9	3	21	7.33					20	18	26	84.14	18	2	23	2.36	23	4	4	12.84									13	1	7	1.14	14	1.5	7	5.5
2022	2014	5	8	12	12	15	56.11	7	3	31	9.66					21	20	17	57.74	3	2	69	2.42	17	10	6	17.79	15	3	46	5.07	13	0.05	1	0.563
2023	1999	1	24					9	10	26	25.43					30	18	18	57.2	26	2	1	13.39	17	2	1	1.37									14	2	4	3.22
2023	1999	2	24					9	10	26	29.06					28	16	9	46.13					17	2	1	1.31									11	3	11	5.5
2023	1999	3	24	7	1	1	0.73	6	5	6	1.64					27	12	19	48.9					20	7	3	9.59					22	1	1	0.5	12	2	3	0.71
2023	1999	4	24					6	4	7	7.72					24	7	4	20.64	36	4	1	28.72	14	3	4	9									11	2	7	2.79
2023	1999	5	24					11	2	1	0.54					24	6	4	15.55	42	20	24	96.21	15	5	2	3.14									14	3	9	1.47
2023	2005	1	18	20	20	16	49.81	4	10	46	24					5	4	12	6.55					13	7	11	12.2
2023	2005	2	18	20	4	44	101.41	3	1.5	14	4.77	13	0.5	1	4.94	9	8	25	27.56	6	0.1	1	0.33	6	2.5	4	23.13									5	0.6	6	0.57
2023	2005	3	18	17	26	19	119.88									6	8	14	14.29	15	2	2	1.48	4	4	2	2.63
2023	2005	4	18	17	6	9	11.25	5	2	5	1.93					6	5	1	12.64					17	6	9	11.25													13	2	2	1.26
2023	2005	5	18	8	2	6	5.48	6	2.5	30	15.4					4	6.5	17	27.05	4	0.5	2	0.64	8	2	6	5.48									14	0.5	9	0.56
2023	2014	1	9	15	1	11	26.78	10	10	74	61.19					5	0.8	11	2.19	14	0.5	7	1.83	9	3	7	7.96
2023	2014	2	9	17	7	15	52.83									14	3	5	2.37	29	30	85	55.02													10	4	4	1.47
2023	2014	3	9	14	5	15	66.9	6	1.5	12	5.93					7	3	14	7.76	17	2.5	67	42.22
2023	2014	4	9	15	10	21	29.63	5	10	62	40.97					5	4	6	2.68	20	6	15	10.74	6	5	3	2									12	0.1	1	0.2
2023	2014	5	9	16	14	16	49.76					27	4	1	24.75	11	3	5	11.46	22	28	43	65.95	9	4	2	2.61
[truncated: 66 more columns]

## Sheet: general linear model
Enclosure year	Monitoring year	α-diversity	β-diversity	γ-diversity
1	1	8.8	0.5111	18
1	2	6.8	0.4769	13
1	3	6.4	0.36	10
10	1	7	0.4167	12
10	2	9.2	0.3429	14
10	3	6.4	0.4182	11
16	1	7.92	0.4722	15
16	2	10.4	0.5478	23
16	3	6.4	0.36	10

## Sheet: mixed linear model
Monitoring year	Enclosure year	α-diversity	β-diversity	γ-diversity	dominant	common	rare	classify
2021	2014	4	0	4	1	0	0	dominant
2021	2014	3.8	0.577778	9	0	1	0	common
2021	2014	1	0.8	5	0	0	1	rare
2022	2014	3.8	0.05	4	1	0	0	dominant
2022	2014	2.6	0.628571	7	0	1	0	common
2022	2014	0.4	0.8	2	0	0	1	rare
2023	2014	3.2	0.2	4	1	0	0	dominant
2023	2014	2.8	0.44	5	0	1	0	common
2023	2014	0.4	0.6	1	0	0	1	rare
2021	2005	4	0	4	1	0	0	dominant
2021	2005	2.8	0.6	7	0	1	0	common
2021	2005	0.2	0.8	1	0	0	1	rare
2022	2005	4	0	4	1	0	0	dominant
2022	2005	4	0.428571	7	0	1	0	common
2022	2005	1.2	0.6	3	0	0	1	rare
2023	2005	3.8	0.05	4	1	0	0	dominant
2023	2005	2.2	0.56	5	0	1	0	common
2023	2005	0.4	0.8	2	0	0	1	rare
2021	1999	3.75	0.0625	4	1	0	0	dominant
2021	1999	3.5	0.5	7	0	1	0	common
2021	1999	0.666667	0.833333	4	0	0	1	rare
2022	1999	3.6	0.1	4	1	0	0	dominant
2022	1999	4.2	0.475	8	0	1	0	common
2022	1999	2.6	0.763636	11	0	0	1	rare
2023	1999	3.2	0.2	4	1	0	0	dominant
2023	1999	3.2	0.466667	6	0	1	0	common
2023	1999	0	1	0	0	0	1	rare

## Sheet: Simulated data
Monitoring year	Enclosure year	α diversity			Monitoring year	Enclosure year	β diversity			Monitoring year	Enclosure year	γ diversity
1	1	3.3522			1	1	0.199			1	1	5.8609
1	1.15	3.416			1	1.15	0.20233			1	1.15	5.98989
1	1.3	3.47979			1	1.3	0.20566			1	1.3	6.11887
1	1.45	3.54359			1	1.45	0.20899			1	1.45	6.24786
1	1.6	3.60738			1	1.6	0.21232			1	1.6	6.37684
1	1.75	3.67117			1	1.75	0.21565			1	1.75	6.50582
1	1.9	3.73497			1	1.9	0.21898			1	1.9	6.63481
1	2.05	3.79876			1	2.05	0.22231			1	2.05	6.7638
1	2.2	3.86256			1	2.2	0.22564			1	2.2	6.89278
1	2.35	3.92636			1	2.35	0.22897			1	2.35	7.02177
1	2.5	3.99015			1	2.5	0.2323			1	2.5	7.15075
1	2.65	4.05394			1	2.65	0.23563			1	2.65	7.27973
1	2.8	4.11774			1	2.8	0.23896			1	2.8	7.40872
1	2.95	4.18154			1	2.95	0.24229			1	2.95	7.5377
1	3.1	4.24533			1	3.1	0.24562			1	3.1	7.66669
1	3.25	4.30912			1	3.25	0.24895			1	3.25	7.79568
1	3.4	4.37292			1	3.4	0.25228			1	3.4	7.92466
1	3.55	4.43672			1	3.55	0.25561			1	3.55	8.05364
1	3.7	4.50051			1	3.7	0.25894			1	3.7	8.18263
1	3.85	4.56431			1	3.85	0.26227			1	3.85	8.31161
1	4	4.6281			1	4	0.2656			1	4	8.4406
1	4.15	4.69189			1	4.15	0.26893			1	4.15	8.56959
1	4.3	4.75569			1	4.3	0.27226			1	4.3	8.69857
1	4.45	4.81949			1	4.45	0.27559			1	4.45	8.82756
1	4.6	4.88328			1	4.6	0.27892			1	4.6	8.95654
1	4.75	4.94707			1	4.75	0.28225			1	4.75	9.08553
1	4.9	5.01087			1	4.9	0.28558			1	4.9	9.21451
1	5.05	5.07467			1	5.05	0.28891			1	5.05	9.3435
1	5.2	5.13846			1	5.2	0.29224			1	5.2	9.47248
1	5.35	5.20226			1	5.35	0.29557			1	5.35	9.60146
1	5.5	5.26605			1	5.5	0.2989			1	5.5	9.73045
1	5.65	5.32984			1	5.65	0.30223			1	5.65	9.85943
1	5.8	5.39364			1	5.8	0.30556			1	5.8	9.98842
1	5.95	5.45744			1	5.95	0.30889			1	5.95	10.1174
1	6.1	5.52123			1	6.1	0.31222			1	6.1	10.2464
1	6.25	5.58502			1	6.25	0.31555			1	6.25	10.3754
1	6.4	5.64882			1	6.4	0.31888			1	6.4	10.5044
1	6.55	5.71262			1	6.55	0.32221			1	6.55	10.6334
1	6.7	5.77641			1	6.7	0.32554			1	6.7	10.7623
1	6.85	5.84021			1	6.85	0.32887			1	6.85	10.8913
1	7	5.904			1	7	0.3322			1	7	11.0203
1	7.15	5.96779			1	7.15	0.33553			1	7.15	11.1493
1	7.3	6.03159			1	7.3	0.33886			1	7.3	11.2783
1	7.45	6.09539			1	7.45	0.34219			1	7.45	11.4073
1	7.6	6.15918			1	7.6	0.34552			1	7.6	11.5362
1	7.75	6.22297			1	7.75	0.34885			1	7.75	11.6652
1	7.9	6.28677			1	7.9	0.35218			1	7.9	11.7942
1	8.05	6.35056			1	8.05	0.35551			1	8.05	11.9232
1	8.2	6.41436			1	8.2	0.35884			1	8.2	12.0522
1	8.35	6.47816			1	8.35	0.36217			1	8.35	12.1812
1	8.5	6.54195			1	8.5	0.3655			1	8.5	12.3102
1	8.65	6.60574			1	8.65	0.36883			1	8.65	12.4391
1	8.8	6.66954			1	8.8	0.37216			1	8.8	12.5681
1	8.95	6.73334			1	8.95	0.37549			1	8.95	12.6971
1	9.1	6.79713			1	9.1	0.37882			1	9.1	12.8261
1	9.25	6.86092			1	9.25	0.38215			1	9.25	12.9551
1	9.4	6.92472			1	9.4	0.38548			1	9.4	13.0841
1	9.55	6.98851			1	9.55	0.38881			1	9.55	13.2131
1	9.7	7.05231			1	9.7	0.39214			1	9.7	13.342
1	9.85	7.11611			1	9.85	0.39547			1	9.85	13.471
1	10	7.1799			1	10	0.3988			1	10	13.6
1	10.15	7.24369			1	10.15	0.40213			1	10.15	13.729
1	10.3	7.30749			1	10.3	0.40546			1	10.3	13.858
1	10.45	7.37129			1	10.45	0.40879			1	10.45	13.987
1	10.6	7.43508			1	10.6	0.41212			1	10.6	14.1159
1	10.75	7.49887			1	10.75	0.41545			1	10.75	14.2449
1	10.9	7.56267			1	10.9	0.41878			1	10.9	14.3739
1	11.05	7.62646			1	11.05	0.42211			1	11.05	14.5029
1	11.2	7.69026			1	11.2	0.42544			1	11.2	14.6319
1	11.35	7.75406			1	11.35	0.42877			1	11.35	14.7609
1	11.5	7.81785			1	11.5	0.4321			1	11.5	14.8898
1	11.65	7.88164			1	11.65	0.43543			1	11.65	15.0188
1	11.8	7.94544			1	11.8	0.43876			1	11.8	15.1478
1	11.95	8.00924			1	11.95	0.44209			1	11.95	15.2768
1	12.1	8.07303			1	12.1	0.44542			1	12.1	15.4058
1	12.25	8.13682			1	12.25	0.44875			1	12.25	15.5348
1	12.4	8.20062			1	12.4	0.45208			1	12.4	15.6638
1	12.55	8.26441			1	12.55	0.45541			1	12.55	15.7927
1	12.7	8.32821			1	12.7	0.45874			1	12.7	15.9217
1	12.85	8.392			1	12.85	0.46207			1	12.85	16.0507
1	13	8.4558			1	13	0.4654			1	13	16.1797
1	13.15	8.5196			1	13.15	0.46873			1	13.15	16.3087
1	13.3	8.58339			1	13.3	0.47206			1	13.3	16.4377
1	13.45	8.64719			1	13.45	0.47539			1	13.45	16.5667
1	13.6	8.71098			1	13.6	0.47872			1	13.6	16.6956
1	13.75	8.77477			1	13.75	0.48205			1	13.75	16.8246
1	13.9	8.83857			1	13.9	0.48538			1	13.9	16.9536
1	14.05	8.90236			1	14.05	0.48871			1	14.05	17.0826
1	14.2	8.96616			1	14.2	0.49204			1	14.2	17.2116
1	14.35	9.02995			1	14.35	0.49537			1	14.35	17.3406
1	14.5	9.09375			1	14.5	0.4987			1	14.5	17.4696
1	14.65	9.15755			1	14.65	0.50203			1	14.65	17.5985
1	14.8	9.22134			1	14.8	0.50536			1	14.8	17.7275
1	14.95	9.28514			1	14.95	0.50869			1	14.95	17.8565
1	15.1	9.34893			1	15.1	0.51202			1	15.1	17.9855
1	15.25	9.41273			1	15.25	0.51535			1	15.25	18.1145
1	15.4	9.47652			1	15.4	0.51868			1	15.4	18.2435
1	15.55	9.54031			1	15.55	0.52201			1	15.55	18.3725
1	15.7	9.60411			1	15.7	0.52534			1	15.7	18.5014
1	15.85	9.6679			1	15.85	0.52867			1	15.85	18.6304
1	16	9.7317			1	16	0.532			1	16	18.7594
1.02	1	3.40539			1.02	1	0.202214			1.02	1	5.95061
1.02	1.15	3.46839			1.02	1.15	0.205496			1.02	1.15	6.07805
1.02	1.3	3.53138			1.02	1.3	0.208777			1.02	1.3	6.20549
1.02	1.45	3.59437			1.02	1.45	0.212059			1.02	1.45	6.33293
1.02	1.6	3.65737			1.02	1.6	0.215341			1.02	1.6	6.46036
1.02	1.75	3.72036			1.02	1.75	0.218623			1.02	1.75	6.5878
1.02	1.9	3.78335			1.02	1.9	0.221904			1.02	1.9	6.71524
1.02	2.05	3.84635			1.02	2.05	0.225186			1.02	2.05	6.84268
1.02	2.2	3.90934			1.02	2.2	0.228468			1.02	2.2	6.97012
1.02	2.35	3.97234			1.02	2.35	0.231749			1.02	2.35	7.09756
1.02	2.5	4.03533			1.02	2.5	0.235031			1.02	2.5	7.22499
1.02	2.65	4.09832			1.02	2.65	0.238313			1.02	2.65	7.35243
1.02	2.8	4.16132			1.02	2.8	0.241594			1.02	2.8	7.47987
1.02	2.95	4.22431			1.02	2.95	0.244876			1.02	2.95	7.60731
1.02	3.1	4.2873			1.02	3.1	0.248158			1.02	3.1	7.73475
1.02	3.25	4.3503			1.02	3.25	0.25144			1.02	3.25	7.86219
1.02	3.4	4.41329			1.02	3.4	0.254721			1.02	3.4	7.98963
1.02	3.55	4.47628			1.02	3.55	0.258003			1.02	3.55	8.11707
1.02	3.7	4.53927			1.02	3.7	0.261285			1.02	3.7	8.2445
1.02	3.85	4.60227			1.02	3.85	0.264566			1.02	3.85	8.37194
1.02	4	4.66526			1.02	4	0.267848			1.02	4	8.49938
1.02	4.15	4.72825			1.02	4.15	0.27113			1.02	4.15	8.62682
1.02	4.3	4.79125			1.02	4.3	0.274411			1.02	4.3	8.75426
1.02	4.45	4.85424			1.02	4.45	0.277693			1.02	4.45	8.8817
1.02	4.6	4.91724			1.02	4.6	0.280975			1.02	4.6	9.00913
1.02	4.75	4.98023			1.02	4.75	0.284257			1.02	4.75	9.13657
1.02	4.9	5.04322			1.02	4.9	0.287538			1.02	4.9	9.26401
1.02	5.05	5.10622			1.02	5.05	0.29082			1.02	5.05	9.39145
1.02	5.2	5.16921			1.02	5.2	0.294102			1.02	5.2	9.51889
1.02	5.35	5.2322			1.02	5.35	0.297383			1.02	5.35	9.64633
1.02	5.5	5.2952			1.02	5.5	0.300665			1.02	5.5	9.77376
1.02	5.65	5.35819			1.02	5.65	0.303947			1.02	5.65	9.9012
1.02	5.8	5.42118			1.02	5.8	0.307228			1.02	5.8	10.0286
1.02	5.95	5.48418			1.02	5.95	0.31051			1.02	5.95	10.1561
1.02	6.1	5.54717			1.02	6.1	0.313792			1.02	6.1	10.2835
1.02	6.25	5.61016			1.02	6.25	0.317074			1.02	6.25	10.411
1.02	6.4	5.67316			1.02	6.4	0.320355			1.02	6.4	10.5384
1.02	6.55	5.73615			1.02	6.55	0.323637			1.02	6.55	10.6658
1.02	6.7	5.79914			1.02	6.7	0.326919			1.02	6.7	10.7933
1.02	6.85	5.86214			1.02	6.85	0.3302			1.02	6.85	10.9207
1.02	7	5.92513			1.02	7	0.333482			1.02	7	11.0481
1.02	7.15	5.98812			1.02	7.15	0.336764			1.02	7.15	11.1756
1.02	7.3	6.05112			1.02	7.3	0.340045			1.02	7.3	11.303
1.02	7.45	6.11411			1.02	7.45	0.343327			1.02	7.45	11.4305
1.02	7.6	6.1771			1.02	7.6	0.346609			1.02	7.6	11.5579
1.02	7.75	6.2401			1.02	7.75	0.349891			1.02	7.75	11.6853
1.02	7.9	6.30309			1.02	7.9	0.353172			1.02	7.9	11.8128
1.02	8.05	6.36608			1.02	8.05	0.356454			1.02	8.05	11.9402
1.02	8.2	6.42908			1.02	8.2	0.359736			1.02	8.2	12.0677
1.02	8.35	6.49207			1.02	8.35	0.363017			1.02	8.35	12.1951
1.02	8.5	6.55506			1.02	8.5	0.366299			1.02	8.5	12.3225
1.02	8.65	6.61806			1.02	8.65	0.369581			1.02	8.65	12.45
1.02	8.8	6.68105			1.02	8.8	0.372862			1.02	8.8	12.5774
1.02	8.95	6.74404			1.02	8.95	0.376144			1.02	8.95	12.7049
1.02	9.1	6.80704			1.02	9.1	0.379426			1.02	9.1	12.8323
1.02	9.25	6.87003			1.02	9.25	0.382708			1.02	9.25	12.9597
1.02	9.4	6.93302			1.02	9.4	0.385989			1.02	9.4	13.0872
1.02	9.55	6.99602			1.02	9.55	0.389271			1.02	9.55	13.2146
1.02	9.7	7.05901			1.02	9.7	0.392553			1.02	9.7	13.342
1.02	9.85	7.122			1.02	9.85	0.395834			1.02	9.85	13.4695
1.02	10	7.185			1.02	10	0.399116			1.02	10	13.5969
1.02	10.15	7.24799			1.02	10.15	0.402398			1.02	10.15	13.7244
1.02	10.3	7.31098			1.02	10.3	0.405679			1.02	10.3	13.8518
1.02	10.45	7.37398			1.02	10.45	0.408961			1.02	10.45	13.9792
1.02	10.6	7.43697			1.02	10.6	0.412243			1.02	10.6	14.1067
1.02	10.75	7.49997			1.02	10.75	0.415525			1.02	10.75	14.2341
1.02	10.9	7.56296			1.02	10.9	0.418806			1.02	10.9	14.3615
1.02	11.05	7.62595			1.02	11.05	0.422088			1.02	11.05	14.489
1.02	11.2	7.68895			1.02	11.2	0.42537			1.02	11.2	14.6164
1.02	11.35	7.75194			1.02	11.35	0.428651			1.02	11.35	14.7439
1.02	11.5	7.81493			1.02	11.5	0.431933			1.02	11.5	14.8713
1.02	11.65	7.87793			1.02	11.65	0.435215			1.02	11.65	14.9987
1.02	11.8	7.94092			1.02	11.8	0.438496			1.02	11.8	15.1262
1.02	11.95	8.00391			1.02	11.95	0.441778			1.02	11.95	15.2536
1.02	12.1	8.06691			1.02	12.1	0.44506			1.02	12.1	15.3811
1.02	12.25	8.1299			1.02	12.25	0.448342			1.02	12.25	15.5085
1.02	12.4	8.19289			1.02	12.4	0.451623			1.02	12.4	15.6359
1.02	12.55	8.25589			1.02	12.55	0.454905			1.02	12.55	15.7634
1.02	12.7	8.31888			1.02	12.7	0.458187			1.02	12.7	15.8908
1.02	12.85	8.38187			1.02	12.85	0.461468			1.02	12.85	16.0182
1.02	13	8.44487			1.02	13	0.46475			1.02	13	16.1457
1.02	13.15	8.50786			1.02	13.15	0.468032			1.02	13.15	16.2731
1.02	13.3	8.57085			1.02	13.3	0.471313			1.02	13.3	16.4006
1.02	13.45	8.63385			1.02	13.45	0.474595			1.02	13.45	16.528
1.02	13.6	8.69684			1.02	13.6	0.477877			1.02	13.6	16.6554
1.02	13.75	8.75983			1.02	13.75	0.481159			1.02	13.75	16.7829
1.02	13.9	8.82283			1.02	13.9	0.48444			1.02	13.9	16.9103
1.02	14.05	8.88582			1.02	14.05	0.487722			1.02	14.05	17.0378
1.02	14.2	8.94881			1.02	14.2	0.491004			1.02	14.2	17.1652
1.02	14.35	9.01181			1.02	14.35	0.494285			1.02	14.35	17.2926
1.02	14.5	9.0748			1.02	14.5	0.497567			1.02	14.5	17.4201
1.02	14.65	9.13779			1.02	14.65	0.500849			1.02	14.65	17.5475
1.02	14.8	9.20079			1.02	14.8	0.50413			1.02	14.8	17.6749
1.02	14.95	9.26378			1.02	14.95	0.507412			1.02	14.95	17.8024
1.02	15.1	9.32677			1.02	15.1	0.510694			1.02	15.1	17.9298
1.02	15.25	9.38977			1.02	15.25	0.513976			1.02	15.25	18.0573
1.02	15.4	9.45276			1.02	15.4	0.517257			1.02	15.4	18.1847
1.02	15.55	9.51575			1.02	15.55	0.520539			1.02	15.55	18.3121
1.02	15.7	9.57875			1.02	15.7	0.523821			1.02	15.7	18.4396
1.02	15.85	9.64174			1.02	15.85	0.527102			1.02	15.85	18.567
1.02	16	9.70473			1.02	16	0.530384			1.02	16	18.6945
1.04	1	3.45859			1.04	1	0.205428			1.04	1	6.04032
1.04	1.15	3.52078			1.04	1.15	0.208661			1.04	1.15	6.16621
1.04	1.3	3.58297			1.04	1.3	0.211895			1.04	1.3	6.2921
1.04	1.45	3.64516			1.04	1.45	0.215128			1.04	1.45	6.418
1.04	1.6	3.70736			1.04	1.6	0.218362			1.04	1.6	6.54389
1.04	1.75	3.76955			1.04	1.75	0.221595			1.04	1.75	6.66978
1.04	1.9	3.83174			1.04	1.9	0.224828			1.04	1.9	6.79567
1.04	2.05	3.89393			1.04	2.05	0.228062			1.04	2.05	6.92156
1.04	2.2	3.95612			1.04	2.2	0.231295			1.04	2.2	7.04746
1.04	2.35	4.01831			1.04	2.35	0.234529			1.04	2.35	7.17335
1.04	2.5	4.08051			1.04	2.5	0.237762			1.04	2.5	7.29924
1.04	2.65	4.1427			1.04	2.65	0.240995			1.04	2.65	7.42513
1.04	2.8	4.20489			1.04	2.8	0.244229			1.04	2.8	7.55102
1.04	2.95	4.26708			1.04	2.95	0.247462			1.04	2.95	7.67692
1.04	3.1	4.32927			1.04	3.1	0.250696			1.04	3.1	7.80281
1.04	3.25	4.39147			1.04	3.25	0.253929			1.04	3.25	7.9287
1.04	3.4	4.45366			1.04	3.4	0.257162			1.04	3.4	8.05459
1.04	3.55	4.51585			1.04	3.55	0.260396			1.04	3.55	8.18048
1.04	3.7	4.57804			1.04	3.7	0.263629			1.04	3.7	8.30638
1.04	3.85	4.64023			1.04	3.85	0.266863			1.04	3.85	8.43227
1.04	4	4.70242			1.04	4	0.270096			1.04	4	8.55816
1.04	4.15	4.76462			1.04	4.15	0.273329			1.04	4.15	8.68405
1.04	4.3	4.82681			1.04	4.3	0.276563			1.04	4.3	8.80994
1.04	4.45	4.889			1.04	4.45	0.279796			1.04	4.45	8.93584
1.04	4.6	4.95119			1.04	4.6	0.28303			1.04	4.6	9.06173
1.04	4.75	5.01338			1.04	4.75	0.286263			1.04	4.75	9.18762
1.04	4.9	5.07557			1.04	4.9	0.289496			1.04	4.9	9.31351
1.04	5.05	5.13777			1.04	5.05	0.29273			1.04	5.05	9.4394
1.04	5.2	5.19996			1.04	5.2	0.295963			1.04	5.2	9.5653
1.04	5.35	5.26215			1.04	5.35	0.299197			1.04	5.35	9.69119
1.04	5.5	5.32434			1.04	5.5	0.30243			1.04	5.5	9.81708
1.04	5.65	5.38653			1.04	5.65	0.305663			1.04	5.65	9.94297
1.04	5.8	5.44873			1.04	5.8	0.308897			1.04	5.8	10.0689
1.04	5.95	5.51092			1.04	5.95	0.31213			1.04	5.95	10.1948
1.04	6.1	5.57311			1.04	6.1	0.315364			1.04	6.1	10.3207
1.04	6.25	5.6353			1.04	6.25	0.318597			1.04	6.25	10.4465
1.04	6.4	5.69749			1.04	6.4	0.32183			1.04	6.4	10.5724
1.04	6.55	5.75969			1.04	6.55	0.325064			1.04	6.55	10.6983
1.04	6.7	5.82188			1.04	6.7	0.328297			1.04	6.7	10.8242
1.04	6.85	5.88407			1.04	6.85	0.331531			1.04	6.85	10.9501
1.04	7	5.94626			1.04	7	0.334764			1.04	7	11.076
1.04	7.15	6.00845			1.04	7.15	0.337997			1.04	7.15	11.2019
1.04	7.3	6.07064			1.04	7.3	0.341231			1.04	7.3	11.3278
1.04	7.45	6.13284			1.04	7.45	0.344464			1.04	7.45	11.4537
1.04	7.6	6.19503			1.04	7.6	0.347698			1.04	7.6	11.5796
1.04	7.75	6.25722			1.04	7.75	0.350931			1.04	7.75	11.7055
1.04	7.9	6.31941			1.04	7.9	0.354164			1.04	7.9	11.8314
1.04	8.05	6.3816			1.04	8.05	0.357398			1.04	8.05	11.9572
1.04	8.2	6.44379			1.04	8.2	0.360631			1.04	8.2	12.0831
1.04	8.35	6.50599			1.04	8.35	0.363865			1.04	8.35	12.209
1.04	8.5	6.56818			1.04	8.5	0.367098			1.04	8.5	12.3349
1.04	8.65	6.63037			1.04	8.65	0.370331			1.04	8.65	12.4608
1.04	8.8	6.69256			1.04	8.8	0.373565			1.04	8.8	12.5867
1.04	8.95	6.75475			1.04	8.95	0.376798			1.04	8.95	12.7126
1.04	9.1	6.81694			1.04	9.1	0.380032			1.04	9.1	12.8385
1.04	9.25	6.87914			1.04	9.25	0.383265			1.04	9.25	12.9644
1.04	9.4	6.94133			1.04	9.4	0.386498			1.04	9.4	13.0903
1.04	9.55	7.00352			1.04	9.55	0.389732			1.04	9.55	13.2162
1.04	9.7	7.06571			1.04	9.7	0.392965			1.04	9.7	13.3421
1.04	9.85	7.1279			1.04	9.85	0.396199			1.04	9.85	13.468
1.04	10	7.1901			1.04	10	0.399432			1.04	10	13.5938
1.04	10.15	7.25229			1.04	10.15	0.402665			1.04	10.15	13.7197
1.04	10.3	7.31448			1.04	10.3	0.405899			1.04	10.3	13.8456
1.04	10.45	7.37667			1.04	10.45	0.409132			1.04	10.45	13.9715
1.04	10.6	7.43886			1.04	10.6	0.412366			1.04	10.6	14.0974
1.04	10.75	7.50106			1.04	10.75	0.415599			1.04	10.75	14.2233
1.04	10.9	7.56325			1.04	10.9	0.418832			1.04	10.9	14.3492
1.04	11.05	7.62544			1.04	11.05	0.422066			1.04	11.05	14.4751
1.04	11.2	7.68763			1.04	11.2	0.425299			1.04	11.2	14.601
1.04	11.35	7.74982			1.04	11.35	0.428533			1.04	11.35	14.7269
1.04	11.5	7.81201			1.04	11.5	0.431766			1.04	11.5	14.8528
1.04	11.65	7.87421			1.04	11.65	0.434999			1.04	11.65	14.9787
1.04	11.8	7.9364			1.04	11.8	0.438233			1.04	11.8	15.1045
1.04	11.95	7.99859			1.04	11.95	0.441466			1.04	11.95	15.2304
1.04	12.1	8.06078			1.04	12.1	0.4447			1.04	12.1	15.3563
1.04	12.25	8.12297			1.04	12.25	0.447933			1.04	12.25	15.4822
1.04	12.4	8.18516			1.04	12.4	0.451166			1.04	12.4	15.6081
1.04	12.55	8.24736			1.04	12.55	0.4544			1.04	12.55	15.734
1.04	12.7	8.30955			1.04	12.7	0.457633			1.04	12.7	15.8599
1.04	12.85	8.37174			1.04	12.85	0.460867			1.04	12.85	15.9858
1.04	13	8.43393			1.04	13	0.4641			1.04	13	16.1117
1.04	13.15	8.49612			1.04	13.15	0.467333			1.04	13.15	16.2376
1.04	13.3	8.55832			1.04	13.3	0.470567			1.04	13.3	16.3635
1.04	13.45	8.62051			1.04	13.45	0.4738			1.04	13.45	16.4894
1.04	13.6	8.6827			1.04	13.6	0.477034			1.04	13.6	16.6152
1.04	13.75	8.74489			1.04	13.75	0.480267			1.04	13.75	16.7411
1.04	13.9	8.80708			1.04	13.9	0.4835			1.04	13.9	16.867
1.04	14.05	8.86928			1.04	14.05	0.486734			1.04	14.05	16.9929
1.04	14.2	8.93147			1.04	14.2	0.489967			1.04	14.2	17.1188
1.04	14.35	8.99366			1.04	14.35	0.493201			1.04	14.35	17.2447
1.04	14.5	9.05585			1.04	14.5	0.496434			1.04	14.5	17.3706
1.04	14.65	9.11804			1.04	14.65	0.499667			1.04	14.65	17.4965
1.04	14.8	9.18023			1.04	14.8	0.502901			1.04	14.8	17.6224
1.04	14.95	9.24243			1.04	14.95	0.506134			1.04	14.95	17.7483
1.04	15.1	9.30462			1.04	15.1	0.509368			1.04	15.1	17.8742
1.04	15.25	9.36681			1.04	15.25	0.512601			1.04	15.25	18.0001
1.04	15.4	9.429			1.04	15.4	0.515834			1.04	15.4	18.1259
1.04	15.55	9.49119			1.04	15.55	0.519068			1.04	15.55	18.2518
1.04	15.7	9.55338			1.04	15.7	0.522301			1.04	15.7	18.3777
1.04	15.85	9.61558			1.04	15.85	0.525535			1.04	15.85	18.5036
1.04	16	9.67777			1.04	16	0.528768			1.04	16	18.6295
1.06	1	3.51178			1.06	1	0.208642			1.06	1	6.13003
1.06	1.15	3.57317			1.06	1.15	0.211827			1.06	1.15	6.25438
1.06	1.3	3.63456			1.06	1.3	0.215012			1.06	1.3	6.37872
1.06	1.45	3.69595			1.06	1.45	0.218197			1.06	1.45	6.50307
1.06	1.6	3.75734			1.06	1.6	0.221382			1.06	1.6	6.62741
1.06	1.75	3.81873			1.06	1.75	0.224568			1.06	1.75	6.75176
1.06	1.9	3.88012			1.06	1.9	0.227753			1.06	1.9	6.8761
1.06	2.05	3.94151			1.06	2.05	0.230938			1.06	2.05	7.00045
1.06	2.2	4.0029			1.06	2.2	0.234123			1.06	2.2	7.12479
1.06	2.35	4.06429			1.06	2.35	0.237308			1.06	2.35	7.24914
1.06	2.5	4.12568			1.06	2.5	0.240493			1.06	2.5	7.37348
1.06	2.65	4.18707			1.06	2.65	0.243678			1.06	2.65	7.49783
1.06	2.8	4.24846			1.06	2.8	0.246863			1.06	2.8	7.62218
1.06	2.95	4.30985			1.06	2.95	0.250048			1.06	2.95	7.74652
1.06	3.1	4.37125			1.06	3.1	0.253233			1.06	3.1	7.87087
1.06	3.25	4.43264			1.06	3.25	0.256419			1.06	3.25	7.99521
1.06	3.4	4.49402			1.06	3.4	0.259604			1.06	3.4	8.11956
1.06	3.55	4.55541			1.06	3.55	0.262789			1.06	3.55	8.2439
1.06	3.7	4.61681			1.06	3.7	0.265974			1.06	3.7	8.36825
1.06	3.85	4.6782			1.06	3.85	0.269159			1.06	3.85	8.49259
1.06	4	4.73959			1.06	4	0.272344			1.06	4	8.61694
1.06	4.15	4.80098			1.06	4.15	0.275529			1.06	4.15	8.74129
1.06	4.3	4.86237			1.06	4.3	0.278714			1.06	4.3	8.86563
1.06	4.45	4.92376			1.06	4.45	0.281899			1.06	4.45	8.98998
1.06	4.6	4.98515			1.06	4.6	0.285084			1.06	4.6	9.11432
1.06	4.75	5.04654			1.06	4.75	0.28827			1.06	4.75	9.23867
1.06	4.9	5.10793			1.06	4.9	0.291455			1.06	4.9	9.36301
1.06	5.05	5.16932			1.06	5.05	0.29464			1.06	5.05	9.48736
1.06	5.2	5.23071			1.06	5.2	0.297825			1.06	5.2	9.6117
1.06	5.35	5.2921			1.06	5.35	0.30101			1.06	5.35	9.73605
1.06	5.5	5.35349			1.06	5.5	0.304195			1.06	5.5	9.8604
1.06	5.65	5.41488			1.06	5.65	0.30738			1.06	5.65	9.98474
1.06	5.8	5.47627			1.06	5.8	0.310565			1.06	5.8	10.1091
1.06	5.95	5.53766			1.06	5.95	0.31375			1.06	5.95	10.2334
1.06	6.1	5.59905			1.06	6.1	0.316935			1.06	6.1	10.3578
1.06	6.25	5.66044			1.06	6.25	0.320121			1.06	6.25	10.4821
1.06	6.4	5.72183			1.06	6.4	0.323306			1.06	6.4	10.6065
1.06	6.55	5.78322			1.06	6.55	0.326491			1.06	6.55	10.7308
1.06	6.7	5.84461			1.06	6.7	0.329676			1.06	6.7	10.8552
1.06	6.85	5.906			1.06	6.85	0.332861			1.06	6.85	10.9795
1.06	7	5.96739			1.06	7	0.336046			1.06	7	11.1038
1.06	7.15	6.02878			1.06	7.15	0.339231			1.06	7.15	11.2282
1.06	7.3	6.09017			1.06	7.3	0.342416			1.06	7.3	11.3525
1.06	7.45	6.15156			1.06	7.45	0.345601			1.06	7.45	11.4769
1.06	7.6	6.21295			1.06	7.6	0.348786			1.06	7.6	11.6012
1.06	7.75	6.27434			1.06	7.75	0.351972			1.06	7.75	11.7256
1.06	7.9	6.33573			1.06	7.9	0.355157			1.06	7.9	11.8499
1.06	8.05	6.39712			1.06	8.05	0.358342			1.06	8.05	11.9743
1.06	8.2	6.45851			1.06	8.2	0.361527			1.06	8.2	12.0986
1.06	8.35	6.5199			1.06	8.35	0.364712			1.06	8.35	12.223
1.06	8.5	6.58129			1.06	8.5	0.367897			1.06	8.5	12.3473
1.06	8.65	6.64268			1.06	8.65	0.371082			1.06	8.65	12.4717
1.06	8.8	6.70407			1.06	8.8	0.374267			1.06	8.8	12.596
1.06	8.95	6.76546			1.06	8.95	0.377452			1.06	8.95	12.7203
1.06	9.1	6.82685			1.06	9.1	0.380637			1.06	9.1	12.8447
1.06	9.25	6.88824			1.06	9.25	0.383823			1.06	9.25	12.969
1.06	9.4	6.94963			1.06	9.4	0.387008			1.06	9.4	13.0934
1.06	9.55	7.01102			1.06	9.55	0.390193			1.06	9.55	13.2177
1.06	9.7	7.07241			1.06	9.7	0.393378			1.06	9.7	13.3421
1.06	9.85	7.1338			1.06	9.85	0.396563			1.06	9.85	13.4664
1.06	10	7.19519			1.06	10	0.399748			1.06	10	13.5908
1.06	10.15	7.25658			1.06	10.15	0.402933			1.06	10.15	13.7151
1.06	10.3	7.31797			1.06	10.3	0.406118			1.06	10.3	13.8394
1.06	10.45	7.37936			1.06	10.45	0.409303			1.06	10.45	13.9638
1.06	10.6	7.44076			1.06	10.6	0.412488			1.06	10.6	14.0881
1.06	10.75	7.50214			1.06	10.75	0.415674			1.06	10.75	14.2125
1.06	10.9	7.56353			1.06	10.9	0.418859			1.06	10.9	14.3368
1.06	11.05	7.62493			1.06	11.05	0.422044			1.06	11.05	14.4612
1.06	11.2	7.68632			1.06	11.2	0.425229			1.06	11.2	14.5855
1.06	11.35	7.74771			1.06	11.35	0.428414			1.06	11.35	14.7099
1.06	11.5	7.8091			1.06	11.5	0.431599			1.06	11.5	14.8342
1.06	11.65	7.87049			1.06	11.65	0.434784			1.06	11.65	14.9586
1.06	11.8	7.93188			1.06	11.8	0.437969			1.06	11.8	15.0829
1.06	11.95	7.99327			1.06	11.95	0.441154			1.06	11.95	15.2073
1.06	12.1	8.05466			1.06	12.1	0.444339			1.06	12.1	15.3316
1.06	12.25	8.11605			1.06	12.25	0.447525			1.06	12.25	15.4559
1.06	12.4	8.17744			1.06	12.4	0.45071			1.06	12.4	15.5803
1.06	12.55	8.23883			1.06	12.55	0.453895			1.06	12.55	15.7046
1.06	12.7	8.30022			1.06	12.7	0.45708			1.06	12.7	15.829
1.06	12.85	8.36161			1.06	12.85	0.460265			1.06	12.85	15.9533
1.06	13	8.423			1.06	13	0.46345			1.06	13	16.0777
1.06	13.15	8.48439			1.06	13.15	0.466635			1.06	13.15	16.202
1.06	13.3	8.54578			1.06	13.3	0.46982			1.06	13.3	16.3264
1.06	13.45	8.60717			1.06	13.45	0.473005			1.06	13.45	16.4507
1.06	13.6	8.66856			1.06	13.6	0.47619			1.06	13.6	16.5751
1.06	13.75	8.72995			1.06	13.75	0.479376			1.06	13.75	16.6994
1.06	13.9	8.79134			1.06	13.9	0.482561			1.06	13.9	16.8237
1.06	14.05	8.85273			1.06	14.05	0.485746			1.06	14.05	16.9481
1.06	14.2	8.91412			1.06	14.2	0.488931			1.06	14.2	17.0724
1.06	14.35	8.97551			1.06	14.35	0.492116			1.06	14.35	17.1968
1.06	14.5	9.0369			1.06	14.5	0.495301			1.06	14.5	17.3211
1.06	14.65	9.09829			1.06	14.65	0.498486			1.06	14.65	17.4455
1.06	14.8	9.15968			1.06	14.8	0.501671			1.06	14.8	17.5698
1.06	14.95	9.22107			1.06	14.95	0.504856			1.06	14.95	17.6942
1.06	15.1	9.28246			1.06	15.1	0.508041			1.06	15.1	17.8185
1.06	15.25	9.34385			1.06	15.25	0.511227			1.06	15.25	17.9428
1.06	15.4	9.40524			1.06	15.4	0.514412			1.06	15.4	18.0672
1.06	15.55	9.46663			1.06	15.55	0.517597			1.06	15.55	18.1915
1.06	15.7	9.52802			1.06	15.7	0.520782			1.06	15.7	18.3159
1.06	15.85	9.58941			1.06	15.85	0.523967			1.06	15.85	18.4402
1.06	16	9.6508			1.06	16	0.527152			1.06	16	18.5646
1.08	1	3.56498			1.08	1	0.211856			1.08	1	6.21974
1.08	1.15	3.62556			1.08	1.15	0.214993			1.08	1.15	6.34254
1.08	1.3	3.68615			1.08	1.3	0.21813			1.08	1.3	6.46534
1.08	1.45	3.74674			1.08	1.45	0.221266			1.08	1.45	6.58814
1.08	1.6	3.80733			1.08	1.6	0.224403			1.08	1.6	6.71094
1.08	1.75	3.86792			1.08	1.75	0.22754			1.08	1.75	6.83373
1.08	1.9	3.92851			1.08	1.9	0.230677			1.08	1.9	6.95653
1.08	2.05	3.9891			1.08	2.05	0.233814			1.08	2.05	7.07933
1.08	2.2	4.04969			1.08	2.2	0.23695			1.08	2.2	7.20213
1.08	2.35	4.11027			1.08	2.35	0.240087			1.08	2.35	7.32493
1.08	2.5	4.17086			1.08	2.5	0.243224			1.08	2.5	7.44773
1.08	2.65	4.23145			1.08	2.65	0.246361			1.08	2.65	7.57053
1.08	2.8	4.29204			1.08	2.8	0.249498			1.08	2.8	7.69333
1.08	2.95	4.35263			1.08	2.95	0.252634			1.08	2.95	7.81613
1.08	3.1	4.41322			1.08	3.1	0.255771			1.08	3.1	7.93893
1.08	3.25	4.4738			1.08	3.25	0.258908			1.08	3.25	8.06172
1.08	3.4	4.53439			1.08	3.4	0.262045			1.08	3.4	8.18452
1.08	3.55	4.59498			1.08	3.55	0.265182			1.08	3.55	8.30732
1.08	3.7	4.65557			1.08	3.7	0.268318			1.08	3.7	8.43012
1.08	3.85	4.71616			1.08	3.85	0.271455			1.08	3.85	8.55292
1.08	4	4.77675			1.08	4	0.274592			1.08	4	8.67572
1.08	4.15	4.83734			1.08	4.15	0.277729			1.08	4.15	8.79852
1.08	4.3	4.89792			1.08	4.3	0.280866			1.08	4.3	8.92132
1.08	4.45	4.95851			1.08	4.45	0.284002			1.08	4.45	9.04412
1.08	4.6	5.0191			1.08	4.6	0.287139			1.08	4.6	9.16692
1.08	4.75	5.07969			1.08	4.75	0.290276			1.08	4.75	9.28971
1.08	4.9	5.14028			1.08	4.9	0.293413			1.08	4.9	9.41251
1.08	5.05	5.20087			1.08	5.05	0.29655			1.08	5.05	9.53531
1.08	5.2	5.26146			1.08	5.2	0.299686			1.08	5.2	9.65811
1.08	5.35	5.32205			1.08	5.35	0.302823			1.08	5.35	9.78091
1.08	5.5	5.38263			1.08	5.5	0.30596			1.08	5.5	9.90371
1.08	5.65	5.44322			1.08	5.65	0.309097			1.08	5.65	10.0265
1.08	5.8	5.50381			1.08	5.8	0.312234			1.08	5.8	10.1493
1.08	5.95	5.5644			1.08	5.95	0.31537			1.08	5.95	10.2721
1.08	6.1	5.62499			1.08	6.1	0.318507			1.08	6.1	10.3949
1.08	6.25	5.68558			1.08	6.25	0.321644			1.08	6.25	10.5177
1.08	6.4	5.74617			1.08	6.4	0.324781			1.08	6.4	10.6405
1.08	6.55	5.80675			1.08	6.55	0.327918			1.08	6.55	10.7633
1.08	6.7	5.86734			1.08	6.7	0.331054			1.08	6.7	10.8861
1.08	6.85	5.92793			1.08	6.85	0.334191			1.08	6.85	11.0089
1.08	7	5.98852			1.08	7	0.337328			1.08	7	11.1317
1.08	7.15	6.04911			1.08	7.15	0.340465			1.08	7.15	11.2545
1.08	7.3	6.1097			1.08	7.3	0.343602			1.08	7.3	11.3773
1.08	7.45	6.17029			1.08	7.45	0.346738			1.08	7.45	11.5001
1.08	7.6	6.23087			1.08	7.6	0.349875			1.08	7.6	11.6229
1.08	7.75	6.29146			1.08	7.75	0.353012			1.08	7.75	11.7457
1.08	7.9	6.35205			1.08	7.9	0.356149			1.08	7.9	11.8685
1.08	8.05	6.41264			1.08	8.05	0.359286			1.08	8.05	11.9913
1.08	8.2	6.47323			1.08	8.2	0.362422			1.08	8.2	12.1141
1.08	8.35	6.53382			1.08	8.35	0.365559			1.08	8.35	12.2369
1.08	8.5	6.59441			1.08	8.5	0.368696			1.08	8.5	12.3597
1.08	8.65	6.655			1.08	8.65	0.371833			1.08	8.65	12.4825
1.08	8.8	6.71558			1.08	8.8	0.37497			1.08	8.8	12.6053
1.08	8.95	6.77617			1.08	8.95	0.378106			1.08	8.95	12.7281
1.08	9.1	6.83676			1.08	9.1	0.381243			1.08	9.1	12.8509
1.08	9.25	6.89735			1.08	9.25	0.38438			1.08	9.25	12.9737
1.08	9.4	6.95794			1.08	9.4	0.387517			1.08	9.4	13.0965
1.08	9.55	7.01853			1.08	9.55	0.390654			1.08	9.55	13.2193
1.08	9.7	7.07911			1.08	9.7	0.39379			1.08	9.7	13.3421
1.08	9.85	7.1397			1.08	9.85	0.396927			1.08	9.85	13.4649
1.08	10	7.20029			1.08	10	0.400064			1.08	10	13.5877
1.08	10.15	7.26088			1.08	10.15	0.403201			1.08	10.15	13.7105
1.08	10.3	7.32147			1.08	10.3	0.406338			1.08	10.3	13.8333
1.08	10.45	7.38206			1.08	10.45	0.409474			1.08	10.45	13.9561
1.08	10.6	7.44265			1.08	10.6	0.412611			1.08	10.6	14.0789
1.08	10.75	7.50324			1.08	10.75	0.415748			1.08	10.75	14.2017
1.08	10.9	7.56382			1.08	10.9	0.418885			1.08	10.9	14.3245
1.08	11.05	7.62441			1.08	11.05	0.422022			1.08	11.05	14.4473
1.08	11.2	7.685			1.08	11.2	0.425158			1.08	11.2	14.5701
1.08	11.35	7.74559			1.08	11.35	0.428295			1.08	11.35	14.6929
1.08	11.5	7.80618			1.08	11.5	0.431432			1.08	11.5	14.8157
1.08	11.65	7.86677			1.08	11.65	0.434569			1.08	11.65	14.9385
1.08	11.8	7.92736			1.08	11.8	0.437706			1.08	11.8	15.0613
1.08	11.95	7.98794			1.08	11.95	0.440842			1.08	11.95	15.1841
1.08	12.1	8.04853			1.08	12.1	0.443979			1.08	12.1	15.3069
1.08	12.25	8.10912			1.08	12.25	0.447116			1.08	12.25	15.4297
1.08	12.4	8.16971			1.08	12.4	0.450253			1.08	12.4	15.5525
1.08	12.55	8.2303			1.08	12.55	0.45339			1.08	12.55	15.6753
1.08	12.7	8.29089			1.08	12.7	0.456526			1.08	12.7	15.7981
1.08	12.85	8.35148			1.08	12.85	0.459663			1.08	12.85	15.9209
1.08	13	8.41206			1.08	13	0.4628			1.08	13	16.0437
1.08	13.15	8.47265			1.08	13.15	0.465937			1.08	13.15	16.1665
1.08	13.3	8.53324			1.08	13.3	0.469074			1.08	13.3	16.2893
1.08	13.45	8.59383			1.08	13.45	0.47221			1.08	13.45	16.4121
1.08	13.6	8.65442			1.08	13.6	0.475347			1.08	13.6	16.5349
1.08	13.75	8.71501			1.08	13.75	0.478484			1.08	13.75	16.6577
1.08	13.9	8.7756			1.08	13.9	0.481621			1.08	13.9	16.7804
1.08	14.05	8.83618			1.08	14.05	0.484758			1.08	14.05	16.9032
1.08	14.2	8.89677			1.08	14.2	0.487894			1.08	14.2	17.0261
1.08	14.35	8.95736			1.08	14.35	0.491031			1.08	14.35	17.1488
1.08	14.5	9.01795			1.08	14.5	0.494168			1.08	14.5	17.2717
1.08	14.65	9.07854			1.08	14.65	0.497305			1.08	14.65	17.3944
1.08	14.8	9.13913			1.08	14.8	0.500442			1.08	14.8	17.5173
1.08	14.95	9.19972			1.08	14.95	0.503578			1.08	14.95	17.64
1.08	15.1	9.2603			1.08	15.1	0.506715			1.08	15.1	17.7629
1.08	15.25	9.32089			1.08	15.25	0.509852			1.08	15.25	17.8856
1.08	15.4	9.38148			1.08	15.4	0.512989			1.08	15.4	18.0084
1.08	15.55	9.44207			1.08	15.55	0.516126			1.08	15.55	18.1312
1.08	15.7	9.50266			1.08	15.7	0.519262			1.08	15.7	18.254
1.08	15.85	9.56325			1.08	15.85	0.522399			1.08	15.85	18.3768
1.08	16	9.62384			1.08	16	0.525536			1.08	16	18.4996
1.1	1	3.61817			1.1	1	0.21507			1.1	1	6.30945
1.1	1.15	3.67796			1.1	1.15	0.218159			1.1	1.15	6.4307
1.1	1.3	3.73774			1.1	1.3	0.221247			1.1	1.3	6.55196
1.1	1.45	3.79753			1.1	1.45	0.224336			1.1	1.45	6.67321
1.1	1.6	3.85732			1.1	1.6	0.227424			1.1	1.6	6.79446
1.1	1.75	3.9171			1.1	1.75	0.230513			1.1	1.75	6.91571
1.1	1.9	3.97689			1.1	1.9	0.233601			1.1	1.9	7.03697
1.1	2.05	4.03668			1.1	2.05	0.23669			1.1	2.05	7.15822
1.1	2.2	4.09647			1.1	2.2	0.239778			1.1	2.2	7.27947
1.1	2.35	4.15625			1.1	2.35	0.242867			1.1	2.35	7.40072
1.1	2.5	4.21604			1.1	2.5	0.245955			1.1	2.5	7.52198
1.1	2.65	4.27583			1.1	2.65	0.249044			1.1	2.65	7.64323
1.1	2.8	4.33561			1.1	2.8	0.252132			1.1	2.8	7.76448
1.1	2.95	4.3954			1.1	2.95	0.255221			1.1	2.95	7.88573
1.1	3.1	4.45519			1.1	3.1	0.258309			1.1	3.1	8.00699
1.1	3.25	4.51497			1.1	3.25	0.261398			1.1	3.25	8.12824
1.1	3.4	4.57476			1.1	3.4	0.264486			1.1	3.4	8.24949
1.1	3.55	4.63455			1.1	3.55	0.267575			1.1	3.55	8.37074
1.1	3.7	4.69434			1.1	3.7	0.270663			1.1	3.7	8.49199
1.1	3.85	4.75412			1.1	3.85	0.273752			1.1	3.85	8.61325
1.1	4	4.81391			1.1	4	0.27684			1.1	4	8.7345
1.1	4.15	4.8737			1.1	4.15	0.279929			1.1	4.15	8.85575
1.1	4.3	4.93348			1.1	4.3	0.283017			1.1	4.3	8.97701
1.1	4.45	4.99327			1.1	4.45	0.286106			1.1	4.45	9.09826
1.1	4.6	5.05306			1.1	4.6	0.289194			1.1	4.6	9.21951
1.1	4.75	5.11285			1.1	4.75	0.292283			1.1	4.75	9.34076
1.1	4.9	5.17263			1.1	4.9	0.295371			1.1	4.9	9.46201
1.1	5.05	5.23242			1.1	5.05	0.29846			1.1	5.05	9.58327
1.1	5.2	5.29221			1.1	5.2	0.301548			1.1	5.2	9.70452
1.1	5.35	5.35199			1.1	5.35	0.304637			1.1	5.35	9.82577
1.1	5.5	5.41178			1.1	5.5	0.307725			1.1	5.5	9.94703
1.1	5.65	5.47157			1.1	5.65	0.310814			1.1	5.65	10.0683
1.1	5.8	5.53135			1.1	5.8	0.313902			1.1	5.8	10.1895
1.1	5.95	5.59114			1.1	5.95	0.316991			1.1	5.95	10.3108
1.1	6.1	5.65093			1.1	6.1	0.320079			1.1	6.1	10.432
1.1	6.25	5.71072			1.1	6.25	0.323168			1.1	6.25	10.5533
1.1	6.4	5.7705			1.1	6.4	0.326256			1.1	6.4	10.6745
1.1	6.55	5.83029			1.1	6.55	0.329345			1.1	6.55	10.7958
1.1	6.7	5.89008			1.1	6.7	0.332433			1.1	6.7	10.917
1.1	6.85	5.94986			1.1	6.85	0.335522			1.1	6.85	11.0383
1.1	7	6.00965			1.1	7	0.33861			1.1	7	11.1595
1.1	7.15	6.06944			1.1	7.15	0.341699			1.1	7.15	11.2808
1.1	7.3	6.12922			1.1	7.3	0.344787			1.1	7.3	11.4021
1.1	7.45	6.18901			1.1	7.45	0.347876			1.1	7.45	11.5233
1.1	7.6	6.2488			1.1	7.6	0.350964			1.1	7.6	11.6446
1.1	7.75	6.30858			1.1	7.75	0.354053			1.1	7.75	11.7658
1.1	7.9	6.36837			1.1	7.9	0.357141			1.1	7.9	11.8871
1.1	8.05	6.42816			1.1	8.05	0.36023			1.1	8.05	12.0083
1.1	8.2	6.48795			1.1	8.2	0.363318			1.1	8.2	12.1296
1.1	8.35	6.54773			1.1	8.35	0.366407			1.1	8.35	12.2508
1.1	8.5	6.60752			1.1	8.5	0.369495			1.1	8.5	12.3721
1.1	8.65	6.66731			1.1	8.65	0.372584			1.1	8.65	12.4933
1.1	8.8	6.72709			1.1	8.8	0.375672			1.1	8.8	12.6146
1.1	8.95	6.78688			1.1	8.95	0.378761			1.1	8.95	12.7358
1.1	9.1	6.84667			1.1	9.1	0.381849			1.1	9.1	12.8571
1.1	9.25	6.90646			1.1	9.25	0.384938			1.1	9.25	12.9783
1.1	9.4	6.96624			1.1	9.4	0.388026			1.1	9.4	13.0996
1.1	9.55	7.02603			1.1	9.55	0.391115			1.1	9.55	13.2208
1.1	9.7	7.08582			1.1	9.7	0.394203			1.1	9.7	13.3421
1.1	9.85	7.1456			1.1	9.85	0.397292			1.1	9.85	13.4634
1.1	10	7.20539			1.1	10	0.40038			1.1	10	13.5846
1.1	10.15	7.26518			1.1	10.15	0.403469			1.1	10.15	13.7058
1.1	10.3	7.32496			1.1	10.3	0.406557			1.1	10.3	13.8271
1.1	10.45	7.38475			1.1	10.45	0.409646			1.1	10.45	13.9484
1.1	10.6	7.44454			1.1	10.6	0.412734			1.1	10.6	14.0696
1.1	10.75	7.50432			1.1	10.75	0.415823			1.1	10.75	14.1909
1.1	10.9	7.56411			1.1	10.9	0.418911			1.1	10.9	14.3121
1.1	11.05	7.6239			1.1	11.05	0.422			1.1	11.05	14.4334
1.1	11.2	7.68369			1.1	11.2	0.425088			1.1	11.2	14.5546
1.1	11.35	7.74347			1.1	11.35	0.428177			1.1	11.35	14.6759
1.1	11.5	7.80326			1.1	11.5	0.431265			1.1	11.5	14.7971
1.1	11.65	7.86305			1.1	11.65	0.434354			1.1	11.65	14.9184
1.1	11.8	7.92283			1.1	11.8	0.437442			1.1	11.8	15.0396
1.1	11.95	7.98262			1.1	11.95	0.440531			1.1	11.95	15.1609
1.1	12.1	8.04241			1.1	12.1	0.443619			1.1	12.1	15.2821
1.1	12.25	8.1022			1.1	12.25	0.446708			1.1	12.25	15.4034
1.1	12.4	8.16198			1.1	12.4	0.449796			1.1	12.4	15.5246
1.1	12.55	8.22177			1.1	12.55	0.452885			1.1	12.55	15.6459
1.1	12.7	8.28156			1.1	12.7	0.455973			1.1	12.7	15.7672
1.1	12.85	8.34134			1.1	12.85	0.459062			1.1	12.85	15.8884
1.1	13	8.40113			1.1	13	0.46215			1.1	13	16.0097
1.1	13.15	8.46092			1.1	13.15	0.465239			1.1	13.15	16.1309
1.1	13.3	8.5207			1.1	13.3	0.468327			1.1	13.3	16.2522
1.1	13.45	8.58049			1.1	13.45	0.471416			1.1	13.45	16.3734
1.1	13.6	8.64028			1.1	13.6	0.474504			1.1	13.6	16.4947
1.1	13.75	8.70007			1.1	13.75	0.477593			1.1	13.75	16.6159
1.1	13.9	8.75985			1.1	13.9	0.480681			1.1	13.9	16.7372
1.1	14.05	8.81964			1.1	14.05	0.48377			1.1	14.05	16.8584
1.1	14.2	8.87943			1.1	14.2	0.486858			1.1	14.2	16.9797
1.1	14.35	8.93921			1.1	14.35	0.489947			1.1	14.35	17.1009
1.1	14.5	8.999			1.1	14.5	0.493035			1.1	14.5	17.2222
1.1	14.65	9.05879			1.1	14.65	0.496124			1.1	14.65	17.3434
1.1	14.8	9.11857			1.1	14.8	0.499212			1.1	14.8	17.4647
1.1	14.95	9.17836			1.1	14.95	0.502301			1.1	14.95	17.5859
1.1	15.1	9.23815			1.1	15.1	0.505389			1.1	15.1	17.7072
1.1	15.25	9.29794			1.1	15.25	0.508478			1.1	15.25	17.8284
1.1	15.4	9.35772			1.1	15.4	0.511566			1.1	15.4	17.9497
1.1	15.55	9.41751			1.1	15.55	0.514655			1.1	15.55	18.0709
1.1	15.7	9.4773			1.1	15.7	0.517743			1.1	15.7	18.1922
1.1	15.85	9.53708			1.1	15.85	0.520832			1.1	15.85	18.3134
1.1	16	9.59687			1.1	16	0.52392			1.1	16	18.4347
1.12	1	3.67136			1.12	1	0.218284			1.12	1	6.39916
1.12	1.15	3.73035			1.12	1.15	0.221324			1.12	1.15	6.51887
1.12	1.3	3.78933			1.12	1.3	0.224364			1.12	1.3	6.63857
1.12	1.45	3.84832			1.12	1.45	0.227405			1.12	1.45	6.75828
1.12	1.6	3.90731			1.12	1.6	0.230445			1.12	1.6	6.87798
1.12	1.75	3.96629			1.12	1.75	0.233485			1.12	1.75	6.99769
1.12	1.9	4.02528			1.12	1.9	0.236525			1.12	1.9	7.1174
1.12	2.05	4.08426			1.12	2.05	0.239565			1.12	2.05	7.2371
1.12	2.2	4.14325			1.12	2.2	0.242606			1.12	2.2	7.35681
1.12	2.35	4.20223			1.12	2.35	0.245646			1.12	2.35	7.47651
1.12	2.5	4.26122			1.12	2.5	0.248686			1.12	2.5	7.59622
1.12	2.65	4.3202			1.12	2.65	0.251726			1.12	2.65	7.71593
1.12	2.8	4.37919			1.12	2.8	0.254766			1.12	2.8	7.83563
1.12	2.95	4.43817			1.12	2.95	0.257807			1.12	2.95	7.95534
1.12	3.1	4.49716			1.12	3.1	0.260847			1.12	3.1	8.07504
1.12	3.25	4.55614			1.12	3.25	0.263887			1.12	3.25	8.19475
1.12	3.4	4.61513			1.12	3.4	0.266927			1.12	3.4	8.31446
1.12	3.55	4.67412			1.12	3.55	0.269967			1.12	3.55	8.43416
1.12	3.7	4.7331			1.12	3.7	0.273008			1.12	3.7	8.55387
1.12	3.85	4.79209			1.12	3.85	0.276048			1.12	3.85	8.67357
1.12	4	4.85107			1.12	4	0.279088			1.12	4	8.79328
1.12	4.15	4.91006			1.12	4.15	0.282128			1.12	4.15	8.91299
1.12	4.3	4.96904			1.12	4.3	0.285168			1.12	4.3	9.03269
1.12	4.45	5.02803			1.12	4.45	0.288209			1.12	4.45	9.1524
1.12	4.6	5.08701			1.12	4.6	0.291249			1.12	4.6	9.2721
1.12	4.75	5.146			1.12	4.75	0.294289			1.12	4.75	9.39181
1.12	4.9	5.20498			1.12	4.9	0.297329			1.12	4.9	9.51152
1.12	5.05	5.26397			1.12	5.05	0.300369			1.12	5.05	9.63122
1.12	5.2	5.32296			1.12	5.2	0.30341			1.12	5.2	9.75093
1.12	5.35	5.38194			1.12	5.35	0.30645			1.12	5.35	9.87063
1.12	5.5	5.44093			1.12	5.5	0.30949			1.12	5.5	9.99034
1.12	5.65	5.49991			1.12	5.65	0.31253			1.12	5.65	10.11
1.12	5.8	5.5589			1.12	5.8	0.31557			1.12	5.8	10.2297
1.12	5.95	5.61788			1.12	5.95	0.318611			1.12	5.95	10.3495
1.12	6.1	5.67687			1.12	6.1	0.321651			1.12	6.1	10.4692
1.12	6.25	5.73585			1.12	6.25	0.324691			1.12	6.25	10.5889
1.12	6.4	5.79484			1.12	6.4	0.327731			1.12	6.4	10.7086
1.12	6.55	5.85382			1.12	6.55	0.330771			1.12	6.55	10.8283
1.12	6.7	5.91281			1.12	6.7	0.333812			1.12	6.7	10.948
1.12	6.85	5.9718			1.12	6.85	0.336852			1.12	6.85	11.0677
1.12	7	6.03078			1.12	7	0.339892			1.12	7	11.1874
1.12	7.15	6.08976			1.12	7.15	0.342932			1.12	7.15	11.3071
1.12	7.3	6.14875			1.12	7.3	0.345972			1.12	7.3	11.4268
1.12	7.45	6.20774			1.12	7.45	0.349013			1.12	7.45	11.5465
1.12	7.6	6.26672			1.12	7.6	0.352053			1.12	7.6	11.6662
1.12	7.75	6.32571			1.12	7.75	0.355093			1.12	7.75	11.7859
1.12	7.9	6.38469			1.12	7.9	0.358133			1.12	7.9	11.9056
1.12	8.05	6.44368			1.12	8.05	0.361173			1.12	8.05	12.0253
1.12	8.2	6.50266			1.12	8.2	0.364214			1.12	8.2	12.145
1.12	8.35	6.56165			1.12	8.35	0.367254			1.12	8.35	12.2647
1.12	8.5	6.62063			1.12	8.5	0.370294			1.12	8.5	12.3845
1.12	8.65	6.67962			1.12	8.65	0.373334			1.12	8.65	12.5042
1.12	8.8	6.7386			1.12	8.8	0.376374			1.12	8.8	12.6239
1.12	8.95	6.79759			1.12	8.95	0.379415			1.12	8.95	12.7436
1.12	9.1	6.85658			1.12	9.1	0.382455			1.12	9.1	12.8633
1.12	9.25	6.91556			1.12	9.25	0.385495			1.12	9.25	12.983
1.12	9.4	6.97455			1.12	9.4	0.388535			1.12	9.4	13.1027
1.12	9.55	7.03353			1.12	9.55	0.391575			1.12	9.55	13.2224
1.12	9.7	7.09252			1.12	9.7	0.394616			1.12	9.7	13.3421
1.12	9.85	7.1515			1.12	9.85	0.397656			1.12	9.85	13.4618
1.12	10	7.21049			1.12	10	0.400696			1.12	10	13.5815
1.12	10.15	7.26947			1.12	10.15	0.403736			1.12	10.15	13.7012
1.12	10.3	7.32846			1.12	10.3	0.406776			1.12	10.3	13.8209
1.12	10.45	7.38744			1.12	10.45	0.409817			1.12	10.45	13.9406
1.12	10.6	7.44643			1.12	10.6	0.412857			1.12	10.6	14.0603
1.12	10.75	7.50542			1.12	10.75	0.415897			1.12	10.75	14.18
1.12	10.9	7.5644			1.12	10.9	0.418937			1.12	10.9	14.2998
1.12	11.05	7.62339			1.12	11.05	0.421977			1.12	11.05	14.4195
1.12	11.2	7.68237			1.12	11.2	0.425018			1.12	11.2	14.5392
1.12	11.35	7.74136			1.12	11.35	0.428058			1.12	11.35	14.6589
1.12	11.5	7.80034			1.12	11.5	0.431098			1.12	11.5	14.7786
1.12	11.65	7.85933			1.12	11.65	0.434138			1.12	11.65	14.8983
1.12	11.8	7.91831			1.12	11.8	0.437178			1.12	11.8	15.018
1.12	11.95	7.9773			1.12	11.95	0.440219			1.12	11.95	15.1377
1.12	12.1	8.03628			1.12	12.1	0.443259			1.12	12.1	15.2574
1.12	12.25	8.09527			1.12	12.25	0.446299			1.12	12.25	15.3771
1.12	12.4	8.15425			1.12	12.4	0.449339			1.12	12.4	15.4968
1.12	12.55	8.21324			1.12	12.55	0.452379			1.12	12.55	15.6165
1.12	12.7	8.27223			1.12	12.7	0.45542			1.12	12.7	15.7362
1.12	12.85	8.33121			1.12	12.85	0.45846			1.12	12.85	15.8559
1.12	13	8.3902			1.12	13	0.4615			1.12	13	15.9756
1.12	13.15	8.44918			1.12	13.15	0.46454			1.12	13.15	16.0953
1.12	13.3	8.50817			1.12	13.3	0.46758			1.12	13.3	16.2151
1.12	13.45	8.56715			1.12	13.45	0.470621			1.12	13.45	16.3348
1.12	13.6	8.62614			1.12	13.6	0.473661			1.12	13.6	16.4545
1.12	13.75	8.68512			1.12	13.75	0.476701			1.12	13.75	16.5742
1.12	13.9	8.74411			1.12	13.9	0.479741			1.12	13.9	16.6939
1.12	14.05	8.80309			1.12	14.05	0.482781			1.12	14.05	16.8136
1.12	14.2	8.86208			1.12	14.2	0.485822			1.12	14.2	16.9333
1.12	14.35	8.92107			1.12	14.35	0.488862			1.12	14.35	17.053
1.12	14.5	8.98005			1.12	14.5	0.491902			1.12	14.5	17.1727
1.12	14.65	9.03904			1.12	14.65	0.494942			1.12	14.65	17.2924
1.12	14.8	9.09802			1.12	14.8	0.497982			1.12	14.8	17.4121
1.12	14.95	9.15701			1.12	14.95	0.501023			1.12	14.95	17.5318
1.12	15.1	9.21599			1.12	15.1	0.504063			1.12	15.1	17.6515
1.12	15.25	9.27498			1.12	15.25	0.507103			1.12	15.25	17.7712
1.12	15.4	9.33396			1.12	15.4	0.510143			1.12	15.4	17.8909
1.12	15.55	9.39295			1.12	15.55	0.513183			1.12	15.55	18.0106
1.12	15.7	9.45193			1.12	15.7	0.516224			1.12	15.7	18.1303
1.12	15.85	9.51092			1.12	15.85	0.519264			1.12	15.85	18.2501
1.12	16	9.5699			1.12	16	0.522304			1.12	16	18.3698
1.14	1	3.72456			1.14	1	0.221498			1.14	1	6.48887
1.14	1.15	3.78274			1.14	1.15	0.22449			1.14	1.15	6.60703
1.14	1.3	3.84093			1.14	1.3	0.227482			1.14	1.3	6.72519
1.14	1.45	3.89911			1.14	1.45	0.230474			1.14	1.45	6.84335
1.14	1.6	3.95729			1.14	1.6	0.233466			1.14	1.6	6.96151
1.14	1.75	4.01548			1.14	1.75	0.236458			1.14	1.75	7.07967
1.14	1.9	4.07366			1.14	1.9	0.239449			1.14	1.9	7.19783
1.14	2.05	4.13185			1.14	2.05	0.242441			1.14	2.05	7.31599
1.14	2.2	4.19003			1.14	2.2	0.245433			1.14	2.2	7.43415
1.14	2.35	4.24821			1.14	2.35	0.248425			1.14	2.35	7.55231
1.14	2.5	4.3064			1.14	2.5	0.251417			1.14	2.5	7.67047
1.14	2.65	4.36458			1.14	2.65	0.254409			1.14	2.65	7.78862
1.14	2.8	4.42276			1.14	2.8	0.257401			1.14	2.8	7.90678
1.14	2.95	4.48095			1.14	2.95	0.260393			1.14	2.95	8.02494
1.14	3.1	4.53913			1.14	3.1	0.263385			1.14	3.1	8.1431
1.14	3.25	4.59732			1.14	3.25	0.266377			1.14	3.25	8.26126
1.14	3.4	4.6555			1.14	3.4	0.269368			1.14	3.4	8.37942
1.14	3.55	4.71368			1.14	3.55	0.27236			1.14	3.55	8.49758
1.14	3.7	4.77187			1.14	3.7	0.275352			1.14	3.7	8.61574
1.14	3.85	4.83005			1.14	3.85	0.278344			1.14	3.85	8.7339
1.14	4	4.88823			1.14	4	0.281336			1.14	4	8.85206
1.14	4.15	4.94642			1.14	4.15	0.284328			1.14	4.15	8.97022
1.14	4.3	5.0046			1.14	4.3	0.28732			1.14	4.3	9.08838
1.14	4.45	5.06278			1.14	4.45	0.290312			1.14	4.45	9.20654
1.14	4.6	5.12097			1.14	4.6	0.293304			1.14	4.6	9.3247
1.14	4.75	5.17915			1.14	4.75	0.296296			1.14	4.75	9.44286
1.14	4.9	5.23734			1.14	4.9	0.299287			1.14	4.9	9.56102
1.14	5.05	5.29552			1.14	5.05	0.302279			1.14	5.05	9.67918
1.14	5.2	5.3537			1.14	5.2	0.305271			1.14	5.2	9.79734
1.14	5.35	5.41189			1.14	5.35	0.308263			1.14	5.35	9.9155
1.14	5.5	5.47007			1.14	5.5	0.311255			1.14	5.5	10.0337
1.14	5.65	5.52826			1.14	5.65	0.314247			1.14	5.65	10.1518
1.14	5.8	5.58644			1.14	5.8	0.317239			1.14	5.8	10.27
1.14	5.95	5.64462			1.14	5.95	0.320231			1.14	5.95	10.3881
1.14	6.1	5.70281			1.14	6.1	0.323223			1.14	6.1	10.5063
1.14	6.25	5.76099			1.14	6.25	0.326215			1.14	6.25	10.6244
1.14	6.4	5.81918			1.14	6.4	0.329206			1.14	6.4	10.7426
1.14	6.55	5.87736			1.14	6.55	0.332198			1.14	6.55	10.8608
1.14	6.7	5.93554			1.14	6.7	0.33519			1.14	6.7	10.9789
1.14	6.85	5.99373			1.14	6.85	0.338182			1.14	6.85	11.0971
1.14	7	6.05191			1.14	7	0.341174			1.14	7	11.2152
1.14	7.15	6.11009			1.14	7.15	0.344166			1.14	7.15	11.3334
1.14	7.3	6.16828			1.14	7.3	0.347158			1.14	7.3	11.4516
1.14	7.45	6.22646			1.14	7.45	0.35015			1.14	7.45	11.5697
1.14	7.6	6.28465			1.14	7.6	0.353142			1.14	7.6	11.6879
1.14	7.75	6.34283			1.14	7.75	0.356134			1.14	7.75	11.8061
1.14	7.9	6.40101			1.14	7.9	0.359125			1.14	7.9	11.9242
1.14	8.05	6.4592			1.14	8.05	0.362117			1.14	8.05	12.0424
1.14	8.2	6.51738			1.14	8.2	0.365109			1.14	8.2	12.1605
1.14	8.35	6.57556			1.14	8.35	0.368101			1.14	8.35	12.2787
1.14	8.5	6.63375			1.14	8.5	0.371093			1.14	8.5	12.3969
1.14	8.65	6.69193			1.14	8.65	0.374085			1.14	8.65	12.515
1.14	8.8	6.75012			1.14	8.8	0.377077			1.14	8.8	12.6332
1.14	8.95	6.8083			1.14	8.95	0.380069			1.14	8.95	12.7513
1.14	9.1	6.86648			1.14	9.1	0.383061			1.14	9.1	12.8695
1.14	9.25	6.92467			1.14	9.25	0.386053			1.14	9.25	12.9876
1.14	9.4	6.98285			1.14	9.4	0.389044			1.14	9.4	13.1058
1.14	9.55	7.04103			1.14	9.55	0.392036			1.14	9.55	13.224
1.14	9.7	7.09922			1.14	9.7	0.395028			1.14	9.7	13.3421
1.14	9.85	7.1574			1.14	9.85	0.39802			1.14	9.85	13.4603
1.14	10	7.21559			1.14	10	0.401012			1.14	10	13.5784
1.14	10.15	7.27377			1.14	10.15	0.404004			1.14	10.15	13.6966
1.14	10.3	7.33195			1.14	10.3	0.406996			1.14	10.3	13.8148
1.14	10.45	7.39014			1.14	10.45	0.409988			1.14	10.45	13.9329
1.14	10.6	7.44832			1.14	10.6	0.41298			1.14	10.6	14.0511
1.14	10.75	7.5065			1.14	10.75	0.415972			1.14	10.75	14.1692
1.14	10.9	7.56469			1.14	10.9	0.418963			1.14	10.9	14.2874
1.14	11.05	7.62287			1.14	11.05	0.421955			1.14	11.05	14.4056
1.14	11.2	7.68106			1.14	11.2	0.424947			1.14	11.2	14.5237
1.14	11.35	7.73924			1.14	11.35	0.427939			1.14	11.35	14.6419
1.14	11.5	7.79742			1.14	11.5	0.430931			1.14	11.5	14.76
1.14	11.65	7.85561			1.14	11.65	0.433923			1.14	11.65	14.8782
1.14	11.8	7.91379			1.14	11.8	0.436915			1.14	11.8	14.9963
1.14	11.95	7.97197			1.14	11.95	0.439907			1.14	11.95	15.1145
1.14	12.1	8.03016			1.14	12.1	0.442899			1.14	12.1	15.2327
1.14	12.25	8.08834			1.14	12.25	0.445891			1.14	12.25	15.3508
1.14	12.4	8.14653			1.14	12.4	0.448882			1.14	12.4	15.469
1.14	12.55	8.20471			1.14	12.55	0.451874			1.14	12.55	15.5871
1.14	12.7	8.26289			1.14	12.7	0.454866			1.14	12.7	15.7053
1.14	12.85	8.32108			1.14	12.85	0.457858			1.14	12.85	15.8235
1.14	13	8.37926			1.14	13	0.46085			1.14	13	15.9416
1.14	13.15	8.43745			1.14	13.15	0.463842			1.14	13.15	16.0598
1.14	13.3	8.49563			1.14	13.3	0.466834			1.14	13.3	16.1779
1.14	13.45	8.55381			1.14	13.45	0.469826			1.14	13.45	16.2961
1.14	13.6	8.612			1.14	13.6	0.472818			1.14	13.6	16.4143
1.14	13.75	8.67018			1.14	13.75	0.47581			1.14	13.75	16.5324
1.14	13.9	8.72837			1.14	13.9	0.478801			1.14	13.9	16.6506
1.14	14.05	8.78655			1.14	14.05	0.481793			1.14	14.05	16.7688
1.14	14.2	8.84473			1.14	14.2	0.484785			1.14	14.2	16.8869
1.14	14.35	8.90292			1.14	14.35	0.487777			1.14	14.35	17.0051
1.14	14.5	8.9611			1.14	14.5	0.490769			1.14	14.5	17.1232
1.14	14.65	9.01928			1.14	14.65	0.493761			1.14	14.65	17.2414
1.14	14.8	9.07747			1.14	14.8	0.496753			1.14	14.8	17.3595
1.14	14.95	9.13565			1.14	14.95	0.499745			1.14	14.95	17.4777
1.14	15.1	9.19383			1.14	15.1	0.502737			1.14	15.1	17.5959
1.14	15.25	9.25202			1.14	15.25	0.505729			1.14	15.25	17.714
1.14	15.4	9.3102			1.14	15.4	0.50872			1.14	15.4	17.8322
1.14	15.55	9.36839			1.14	15.55	0.511712			1.14	15.55	17.9503
1.14	15.7	9.42657			1.14	15.7	0.514704			1.14	15.7	18.0685
1.14	15.85	9.48475			1.14	15.85	0.517696			1.14	15.85	18.1867
1.14	16	9.54294			1.14	16	0.520688			1.14	16	18.3048
1.16	1	3.77775			1.16	1	0.224712			1.16	1	6.57858
1.16	1.15	3.83513			1.16	1.15	0.227656			1.16	1.15	6.69519
1.16	1.3	3.89252			1.16	1.3	0.230599			1.16	1.3	6.81181
1.16	1.45	3.9499			1.16	1.45	0.233543			1.16	1.45	6.92842
1.16	1.6	4.00728			1.16	1.6	0.236486			1.16	1.6	7.04503
1.16	1.75	4.06466			1.16	1.75	0.23943			1.16	1.75	7.16165
1.16	1.9	4.12204			1.16	1.9	0.242374			1.16	1.9	7.27826
1.16	2.05	4.17943			1.16	2.05	0.245317			1.16	2.05	7.39487
1.16	2.2	4.23681			1.16	2.2	0.248261			1.16	2.2	7.51148
1.16	2.35	4.29419			1.16	2.35	0.251204			1.16	2.35	7.6281
1.16	2.5	4.35157			1.16	2.5	0.254148			1.16	2.5	7.74471
1.16	2.65	4.40896			1.16	2.65	0.257092			1.16	2.65	7.86132
1.16	2.8	4.46634			1.16	2.8	0.260035			1.16	2.8	7.97794
1.16	2.95	4.52372			1.16	2.95	0.262979			1.16	2.95	8.09455
1.16	3.1	4.5811			1.16	3.1	0.265922			1.16	3.1	8.21116
1.16	3.25	4.63849			1.16	3.25	0.268866			1.16	3.25	8.32778
1.16	3.4	4.69587			1.16	3.4	0.27181			1.16	3.4	8.44439
1.16	3.55	4.75325			1.16	3.55	0.274753			1.16	3.55	8.561
1.16	3.7	4.81063			1.16	3.7	0.277697			1.16	3.7	8.67761
1.16	3.85	4.86801			1.16	3.85	0.28064			1.16	3.85	8.79423
1.16	4	4.9254			1.16	4	0.283584			1.16	4	8.91084
1.16	4.15	4.98278			1.16	4.15	0.286528			1.16	4.15	9.02745
1.16	4.3	5.04016			1.16	4.3	0.289471			1.16	4.3	9.14407
1.16	4.45	5.09754			1.16	4.45	0.292415			1.16	4.45	9.26068
1.16	4.6	5.15493			1.16	4.6	0.295358			1.16	4.6	9.37729
1.16	4.75	5.21231			1.16	4.75	0.298302			1.16	4.75	9.4939
1.16	4.9	5.26969			1.16	4.9	0.301246			1.16	4.9	9.61052
1.16	5.05	5.32707			1.16	5.05	0.304189			1.16	5.05	9.72713
1.16	5.2	5.38445			1.16	5.2	0.307133			1.16	5.2	9.84374
1.16	5.35	5.44184			1.16	5.35	0.310076			1.16	5.35	9.96036
1.16	5.5	5.49922			1.16	5.5	0.31302			1.16	5.5	10.077
1.16	5.65	5.5566			1.16	5.65	0.315964			1.16	5.65	10.1936
1.16	5.8	5.61398			1.16	5.8	0.318907			1.16	5.8	10.3102
1.16	5.95	5.67136			1.16	5.95	0.321851			1.16	5.95	10.4268
1.16	6.1	5.72875			1.16	6.1	0.324794			1.16	6.1	10.5434
1.16	6.25	5.78613			1.16	6.25	0.327738			1.16	6.25	10.66
1.16	6.4	5.84351			1.16	6.4	0.330682			1.16	6.4	10.7767
1.16	6.55	5.90089			1.16	6.55	0.333625			1.16	6.55	10.8933
1.16	6.7	5.95828			1.16	6.7	0.336569			1.16	6.7	11.0099
1.16	6.85	6.01566			1.16	6.85	0.339512			1.16	6.85	11.1265
1.16	7	6.07304			1.16	7	0.342456			1.16	7	11.2431
1.16	7.15	6.13042			1.16	7.15	0.3454			1.16	7.15	11.3597
1.16	7.3	6.1878			1.16	7.3	0.348343			1.16	7.3	11.4763
1.16	7.45	6.24519			1.16	7.45	0.351287			1.16	7.45	11.5929
1.16	7.6	6.30257			1.16	7.6	0.35423			1.16	7.6	11.7096
1.16	7.75	6.35995			1.16	7.75	0.357174			1.16	7.75	11.8262
1.16	7.9	6.41733			1.16	7.9	0.360118			1.16	7.9	11.9428
1.16	8.05	6.47471			1.16	8.05	0.363061			1.16	8.05	12.0594
1.16	8.2	6.5321			1.16	8.2	0.366005			1.16	8.2	12.176
1.16	8.35	6.58948			1.16	8.35	0.368948			1.16	8.35	12.2926
1.16	8.5	6.64686			1.16	8.5	0.371892			1.16	8.5	12.4092
1.16	8.65	6.70424			1.16	8.65	0.374836			1.16	8.65	12.5258
1.16	8.8	6.76163			1.16	8.8	0.377779			1.16	8.8	12.6425
1.16	8.95	6.81901			1.16	8.95	0.380723			1.16	8.95	12.7591
1.16	9.1	6.87639			1.16	9.1	0.383666			1.16	9.1	12.8757
1.16	9.25	6.93377			1.16	9.25	0.38661			1.16	9.25	12.9923
1.16	9.4	6.99116			1.16	9.4	0.389554			1.16	9.4	13.1089
1.16	9.55	7.04854			1.16	9.55	0.392497			1.16	9.55	13.2255
1.16	9.7	7.10592			1.16	9.7	0.395441			1.16	9.7	13.3421
1.16	9.85	7.1633			1.16	9.85	0.398384			1.16	9.85	13.4588
1.16	10	7.22068			1.16	10	0.401328			1.16	10	13.5754
1.16	10.15	7.27807			1.16	10.15	0.404272			1.16	10.15	13.692
1.16	10.3	7.33545			1.16	10.3	0.407215			1.16	10.3	13.8086
1.16	10.45	7.39283			1.16	10.45	0.410159			1.16	10.45	13.9252
1.16	10.6	7.45021			1.16	10.6	0.413102			1.16	10.6	14.0418
1.16	10.75	7.5076			1.16	10.75	0.416046			1.16	10.75	14.1584
1.16	10.9	7.56498			1.16	10.9	0.41899			1.16	10.9	14.275
1.16	11.05	7.62236			1.16	11.05	0.421933			1.16	11.05	14.3917
1.16	11.2	7.67974			1.16	11.2	0.424877			1.16	11.2	14.5083
1.16	11.35	7.73712			1.16	11.35	0.42782			1.16	11.35	14.6249
1.16	11.5	7.79451			1.16	11.5	0.430764			1.16	11.5	14.7415
1.16	11.65	7.85189			1.16	11.65	0.433708			1.16	11.65	14.8581
1.16	11.8	7.90927			1.16	11.8	0.436651			1.16	11.8	14.9747
1.16	11.95	7.96665			1.16	11.95	0.439595			1.16	11.95	15.0913
1.16	12.1	8.02403			1.16	12.1	0.442538			1.16	12.1	15.2079
1.16	12.25	8.08142			1.16	12.25	0.445482			1.16	12.25	15.3246
1.16	12.4	8.1388			1.16	12.4	0.448426			1.16	12.4	15.4412
1.16	12.55	8.19618			1.16	12.55	0.451369			1.16	12.55	15.5578
1.16	12.7	8.25356			1.16	12.7	0.454313			1.16	12.7	15.6744
1.16	12.85	8.31095			1.16	12.85	0.457256			1.16	12.85	15.791
1.16	13	8.36833			1.16	13	0.4602			1.16	13	15.9076
1.16	13.15	8.42571			1.16	13.15	0.463144			1.16	13.15	16.0242
1.16	13.3	8.48309			1.16	13.3	0.466087			1.16	13.3	16.1409
1.16	13.45	8.54048			1.16	13.45	0.469031			1.16	13.45	16.2575
1.16	13.6	8.59786			1.16	13.6	0.471974			1.16	13.6	16.3741
1.16	13.75	8.65524			1.16	13.75	0.474918			1.16	13.75	16.4907
1.16	13.9	8.71262			1.16	13.9	0.477862			1.16	13.9	16.6073
1.16	14.05	8.77			1.16	14.05	0.480805			1.16	14.05	16.7239
1.16	14.2	8.82739			1.16	14.2	0.483749			1.16	14.2	16.8405
1.16	14.35	8.88477			1.16	14.35	0.486692			1.16	14.35	16.9571
1.16	14.5	8.94215			1.16	14.5	0.489636			1.16	14.5	17.0738
1.16	14.65	8.99953			1.16	14.65	0.49258			1.16	14.65	17.1904
1.16	14.8	9.05691			1.16	14.8	0.495523			1.16	14.8	17.307
1.16	14.95	9.1143			1.16	14.95	0.498467			1.16	14.95	17.4236
1.16	15.1	9.17168			1.16	15.1	0.50141			1.16	15.1	17.5402
1.16	15.25	9.22906			1.16	15.25	0.504354			1.16	15.25	17.6568
1.16	15.4	9.28644			1.16	15.4	0.507298			1.16	15.4	17.7734
1.16	15.55	9.34383			1.16	15.55	0.510241			1.16	15.55	17.89
1.16	15.7	9.40121			1.16	15.7	0.513185			1.16	15.7	18.0067
1.16	15.85	9.45859			1.16	15.85	0.516128			1.16	15.85	18.1233
1.16	16	9.51597			1.16	16	0.519072			1.16	16	18.2399
1.18	1	3.83095			1.18	1	0.227926			1.18	1	6.66829
1.18	1.15	3.88753			1.18	1.15	0.230821			1.18	1.15	6.78336
1.18	1.3	3.94411			1.18	1.3	0.233717			1.18	1.3	6.89842
1.18	1.45	4.00069			1.18	1.45	0.236612			1.18	1.45	7.01349
1.18	1.6	4.05727			1.18	1.6	0.239507			1.18	1.6	7.12856
1.18	1.75	4.11385			1.18	1.75	0.242403			1.18	1.75	7.24362
1.18	1.9	4.17043			1.18	1.9	0.245298			1.18	1.9	7.35869
1.18	2.05	4.22701			1.18	2.05	0.248193			1.18	2.05	7.47376
1.18	2.2	4.28359			1.18	2.2	0.251088			1.18	2.2	7.58882
1.18	2.35	4.34017			1.18	2.35	0.253984			1.18	2.35	7.70389
1.18	2.5	4.39675			1.18	2.5	0.256879			1.18	2.5	7.81895
1.18	2.65	4.45333			1.18	2.65	0.259774			1.18	2.65	7.93402
1.18	2.8	4.50991			1.18	2.8	0.26267			1.18	2.8	8.04909
1.18	2.95	4.56649			1.18	2.95	0.265565			1.18	2.95	8.16415
1.18	3.1	4.62307			1.18	3.1	0.26846			1.18	3.1	8.27922
1.18	3.25	4.67966			1.18	3.25	0.271356			1.18	3.25	8.39429
1.18	3.4	4.73624			1.18	3.4	0.274251			1.18	3.4	8.50935
1.18	3.55	4.79282			1.18	3.55	0.277146			1.18	3.55	8.62442
1.18	3.7	4.8494			1.18	3.7	0.280041			1.18	3.7	8.73949
1.18	3.85	4.90598			1.18	3.85	0.282937			1.18	3.85	8.85455
1.18	4	4.96256			1.18	4	0.285832			1.18	4	8.96962
1.18	4.15	5.01914			1.18	4.15	0.288727			1.18	4.15	9.08469
1.18	4.3	5.07572			1.18	4.3	0.291623			1.18	4.3	9.19975
1.18	4.45	5.1323			1.18	4.45	0.294518			1.18	4.45	9.31482
1.18	4.6	5.18888			1.18	4.6	0.297413			1.18	4.6	9.42989
1.18	4.75	5.24546			1.18	4.75	0.300309			1.18	4.75	9.54495
1.18	4.9	5.30204			1.18	4.9	0.303204			1.18	4.9	9.66002
1.18	5.05	5.35862			1.18	5.05	0.306099			1.18	5.05	9.77509
1.18	5.2	5.4152			1.18	5.2	0.308994			1.18	5.2	9.89015
1.18	5.35	5.47178			1.18	5.35	0.31189			1.18	5.35	10.0052
1.18	5.5	5.52836			1.18	5.5	0.314785			1.18	5.5	10.1203
1.18	5.65	5.58495			1.18	5.65	0.31768			1.18	5.65	10.2354
1.18	5.8	5.64152			1.18	5.8	0.320576			1.18	5.8	10.3504
1.18	5.95	5.69811			1.18	5.95	0.323471			1.18	5.95	10.4655
1.18	6.1	5.75469			1.18	6.1	0.326366			1.18	6.1	10.5806
1.18	6.25	5.81127			1.18	6.25	0.329262			1.18	6.25	10.6956
1.18	6.4	5.86785			1.18	6.4	0.332157			1.18	6.4	10.8107
1.18	6.55	5.92443			1.18	6.55	0.335052			1.18	6.55	10.9258
1.18	6.7	5.98101			1.18	6.7	0.337947			1.18	6.7	11.0408
1.18	6.85	6.03759			1.18	6.85	0.340843			1.18	6.85	11.1559
1.18	7	6.09417			1.18	7	0.343738			1.18	7	11.2709
1.18	7.15	6.15075			1.18	7.15	0.346633			1.18	7.15	11.386
1.18	7.3	6.20733			1.18	7.3	0.349529			1.18	7.3	11.5011
1.18	7.45	6.26391			1.18	7.45	0.352424			1.18	7.45	11.6161
1.18	7.6	6.32049			1.18	7.6	0.355319			1.18	7.6	11.7312
1.18	7.75	6.37707			1.18	7.75	0.358215			1.18	7.75	11.8463
1.18	7.9	6.43365			1.18	7.9	0.36111			1.18	7.9	11.9613
1.18	8.05	6.49023			1.18	8.05	0.364005			1.18	8.05	12.0764
1.18	8.2	6.54681			1.18	8.2	0.3669			1.18	8.2	12.1915
1.18	8.35	6.60339			1.18	8.35	0.369796			1.18	8.35	12.3065
1.18	8.5	6.65998			1.18	8.5	0.372691			1.18	8.5	12.4216
1.18	8.65	6.71656			1.18	8.65	0.375586			1.18	8.65	12.5367
1.18	8.8	6.77314			1.18	8.8	0.378482			1.18	8.8	12.6517
1.18	8.95	6.82972			1.18	8.95	0.381377			1.18	8.95	12.7668
1.18	9.1	6.8863			1.18	9.1	0.384272			1.18	9.1	12.8819
1.18	9.25	6.94288			1.18	9.25	0.387168			1.18	9.25	12.997
1.18	9.4	6.99946			1.18	9.4	0.390063			1.18	9.4	13.112
1.18	9.55	7.05604			1.18	9.55	0.392958			1.18	9.55	13.2271
1.18	9.7	7.11262			1.18	9.7	0.395853			1.18	9.7	13.3422
1.18	9.85	7.1692			1.18	9.85	0.398749			1.18	9.85	13.4572
1.18	10	7.22578			1.18	10	0.401644			1.18	10	13.5723
1.18	10.15	7.28236			1.18	10.15	0.404539			1.18	10.15	13.6874
1.18	10.3	7.33894			1.18	10.3	0.407435			1.18	10.3	13.8024
1.18	10.45	7.39552			1.18	10.45	0.41033			1.18	10.45	13.9175
1.18	10.6	7.4521			1.18	10.6	0.413225			1.18	10.6	14.0326
1.18	10.75	7.50868			1.18	10.75	0.416121			1.18	10.75	14.1476
1.18	10.9	7.56527			1.18	10.9	0.419016			1.18	10.9	14.2627
1.18	11.05	7.62185			1.18	11.05	0.421911			1.18	11.05	14.3778
1.18	11.2	7.67843			1.18	11.2	0.424806			1.18	11.2	14.4928
1.18	11.35	7.73501			1.18	11.35	0.427702			1.18	11.35	14.6079
1.18	11.5	7.79159			1.18	11.5	0.430597			1.18	11.5	14.723
1.18	11.65	7.84817			1.18	11.65	0.433492			1.18	11.65	14.838
1.18	11.8	7.90475			1.18	11.8	0.436388			1.18	11.8	14.9531
1.18	11.95	7.96133			1.18	11.95	0.439283			1.18	11.95	15.0681
1.18	12.1	8.01791			1.18	12.1	0.442178			1.18	12.1	15.1832
1.18	12.25	8.07449			1.18	12.25	0.445074			1.18	12.25	15.2983
1.18	12.4	8.13107			1.18	12.4	0.447969			1.18	12.4	15.4133
1.18	12.55	8.18765			1.18	12.55	0.450864			1.18	12.55	15.5284
1.18	12.7	8.24423			1.18	12.7	0.453759			1.18	12.7	15.6435
1.18	12.85	8.30081			1.18	12.85	0.456655			1.18	12.85	15.7585
1.18	13	8.35739			1.18	13	0.45955			1.18	13	15.8736
1.18	13.15	8.41398			1.18	13.15	0.462445			1.18	13.15	15.9887
1.18	13.3	8.47055			1.18	13.3	0.465341			1.18	13.3	16.1037
1.18	13.45	8.52714			1.18	13.45	0.468236			1.18	13.45	16.2188
1.18	13.6	8.58372			1.18	13.6	0.471131			1.18	13.6	16.3339
1.18	13.75	8.6403			1.18	13.75	0.474027			1.18	13.75	16.4489
1.18	13.9	8.69688			1.18	13.9	0.476922			1.18	13.9	16.564
1.18	14.05	8.75346			1.18	14.05	0.479817			1.18	14.05	16.6791
1.18	14.2	8.81004			1.18	14.2	0.482712			1.18	14.2	16.7941
1.18	14.35	8.86662			1.18	14.35	0.485608			1.18	14.35	16.9092
1.18	14.5	8.9232			1.18	14.5	0.488503			1.18	14.5	17.0243
1.18	14.65	8.97978			1.18	14.65	0.491398			1.18	14.65	17.1393
1.18	14.8	9.03636			1.18	14.8	0.494294			1.18	14.8	17.2544
1.18	14.95	9.09294			1.18	14.95	0.497189			1.18	14.95	17.3695
1.18	15.1	9.14952			1.18	15.1	0.500084			1.18	15.1	17.4845
1.18	15.25	9.2061			1.18	15.25	0.50298			1.18	15.25	17.5996
1.18	15.4	9.26268			1.18	15.4	0.505875			1.18	15.4	17.7147
1.18	15.55	9.31926			1.18	15.55	0.50877			1.18	15.55	17.8297
1.18	15.7	9.37584			1.18	15.7	0.511665			1.18	15.7	17.9448
1.18	15.85	9.43243			1.18	15.85	0.514561			1.18	15.85	18.0599
1.18	16	9.48901			1.18	16	0.517456			1.18	16	18.1749
1.2	1	3.88414			1.2	1	0.23114			1.2	1	6.758
1.2	1.15	3.93992			1.2	1.15	0.233987			1.2	1.15	6.87152
1.2	1.3	3.9957			1.2	1.3	0.236834			1.2	1.3	6.98504
1.2	1.45	4.05148			1.2	1.45	0.239681			1.2	1.45	7.09856
1.2	1.6	4.10726			1.2	1.6	0.242528			1.2	1.6	7.21208
1.2	1.75	4.16303			1.2	1.75	0.245375			1.2	1.75	7.3256
1.2	1.9	4.21881			1.2	1.9	0.248222			1.2	1.9	7.43912
1.2	2.05	4.27459			1.2	2.05	0.251069			1.2	2.05	7.55264
1.2	2.2	4.33037			1.2	2.2	0.253916			1.2	2.2	7.66616
1.2	2.35	4.38615			1.2	2.35	0.256763			1.2	2.35	7.77968
1.2	2.5	4.44193			1.2	2.5	0.25961			1.2	2.5	7.8932
1.2	2.65	4.49771			1.2	2.65	0.262457			1.2	2.65	8.00672
1.2	2.8	4.55349			1.2	2.8	0.265304			1.2	2.8	8.12024
1.2	2.95	4.60927			1.2	2.95	0.268151			1.2	2.95	8.23376
1.2	3.1	4.66505			1.2	3.1	0.270998			1.2	3.1	8.34728
1.2	3.25	4.72082			1.2	3.25	0.273845			1.2	3.25	8.4608
1.2	3.4	4.7766			1.2	3.4	0.276692			1.2	3.4	8.57432
1.2	3.55	4.83238			1.2	3.55	0.279539			1.2	3.55	8.68784
1.2	3.7	4.88816			1.2	3.7	0.282386			1.2	3.7	8.80136
1.2	3.85	4.94394			1.2	3.85	0.285233			1.2	3.85	8.91488
1.2	4	4.99972			1.2	4	0.28808			1.2	4	9.0284
1.2	4.15	5.0555			1.2	4.15	0.290927			1.2	4.15	9.14192
1.2	4.3	5.11128			1.2	4.3	0.293774			1.2	4.3	9.25544
1.2	4.45	5.16706			1.2	4.45	0.296621			1.2	4.45	9.36896
1.2	4.6	5.22284			1.2	4.6	0.299468			1.2	4.6	9.48248
1.2	4.75	5.27862			1.2	4.75	0.302315			1.2	4.75	9.596
1.2	4.9	5.33439			1.2	4.9	0.305162			1.2	4.9	9.70952
1.2	5.05	5.39017			1.2	5.05	0.308009			1.2	5.05	9.82304
1.2	5.2	5.44595			1.2	5.2	0.310856			1.2	5.2	9.93656
1.2	5.35	5.50173			1.2	5.35	0.313703			1.2	5.35	10.0501
1.2	5.5	5.55751			1.2	5.5	0.31655			1.2	5.5	10.1636
1.2	5.65	5.61329			1.2	5.65	0.319397			1.2	5.65	10.2771
1.2	5.8	5.66907			1.2	5.8	0.322244			1.2	5.8	10.3906
1.2	5.95	5.72485			1.2	5.95	0.325091			1.2	5.95	10.5042
1.2	6.1	5.78063			1.2	6.1	0.327938			1.2	6.1	10.6177
1.2	6.25	5.83641			1.2	6.25	0.330785			1.2	6.25	10.7312
1.2	6.4	5.89218			1.2	6.4	0.333632			1.2	6.4	10.8447
1.2	6.55	5.94796			1.2	6.55	0.336479			1.2	6.55	10.9582
1.2	6.7	6.00374			1.2	6.7	0.339326			1.2	6.7	11.0718
1.2	6.85	6.05952			1.2	6.85	0.342173			1.2	6.85	11.1853
1.2	7	6.1153			1.2	7	0.34502			1.2	7	11.2988
1.2	7.15	6.17108			1.2	7.15	0.347867			1.2	7.15	11.4123
1.2	7.3	6.22686			1.2	7.3	0.350714			1.2	7.3	11.5258
1.2	7.45	6.28264			1.2	7.45	0.353561			1.2	7.45	11.6394
1.2	7.6	6.33842			1.2	7.6	0.356408			1.2	7.6	11.7529
1.2	7.75	6.39419			1.2	7.75	0.359255			1.2	7.75	11.8664
1.2	7.9	6.44997			1.2	7.9	0.362102			1.2	7.9	11.9799
1.2	8.05	6.50575			1.2	8.05	0.364949			1.2	8.05	12.0934
1.2	8.2	6.56153			1.2	8.2	0.367796			1.2	8.2	12.207
1.2	8.35	6.61731			1.2	8.35	0.370643			1.2	8.35	12.3205
1.2	8.5	6.67309			1.2	8.5	0.37349			1.2	8.5	12.434
1.2	8.65	6.72887			1.2	8.65	0.376337			1.2	8.65	12.5475
1.2	8.8	6.78465			1.2	8.8	0.379184			1.2	8.8	12.661
1.2	8.95	6.84043			1.2	8.95	0.382031			1.2	8.95	12.7746
1.2	9.1	6.89621			1.2	9.1	0.384878			1.2	9.1	12.8881
1.2	9.25	6.95198			1.2	9.25	0.387725			1.2	9.25	13.0016
1.2	9.4	7.00776			1.2	9.4	0.390572			1.2	9.4	13.1151
1.2	9.55	7.06354			1.2	9.55	0.393419			1.2	9.55	13.2286
1.2	9.7	7.11932			1.2	9.7	0.396266			1.2	9.7	13.3422
1.2	9.85	7.1751			1.2	9.85	0.399113			1.2	9.85	13.4557
1.2	10	7.23088			1.2	10	0.40196			1.2	10	13.5692
1.2	10.15	7.28666			1.2	10.15	0.404807			1.2	10.15	13.6827
1.2	10.3	7.34244			1.2	10.3	0.407654			1.2	10.3	13.7962
1.2	10.45	7.39822			1.2	10.45	0.410501			1.2	10.45	13.9098
1.2	10.6	7.454			1.2	10.6	0.413348			1.2	10.6	14.0233
1.2	10.75	7.50978			1.2	10.75	0.416195			1.2	10.75	14.1368
1.2	10.9	7.56555			1.2	10.9	0.419042			1.2	10.9	14.2503
1.2	11.05	7.62133			1.2	11.05	0.421889			1.2	11.05	14.3638
1.2	11.2	7.67711			1.2	11.2	0.424736			1.2	11.2	14.4774
1.2	11.35	7.73289			1.2	11.35	0.427583			1.2	11.35	14.5909
1.2	11.5	7.78867			1.2	11.5	0.43043			1.2	11.5	14.7044
1.2	11.65	7.84445			1.2	11.65	0.433277			1.2	11.65	14.8179
1.2	11.8	7.90023			1.2	11.8	0.436124			1.2	11.8	14.9314
1.2	11.95	7.95601			1.2	11.95	0.438971			1.2	11.95	15.045
1.2	12.1	8.01179			1.2	12.1	0.441818			1.2	12.1	15.1585
1.2	12.25	8.06757			1.2	12.25	0.444665			1.2	12.25	15.272
1.2	12.4	8.12334			1.2	12.4	0.447512			1.2	12.4	15.3855
1.2	12.55	8.17912			1.2	12.55	0.450359			1.2	12.55	15.499
1.2	12.7	8.2349			1.2	12.7	0.453206			1.2	12.7	15.6126
1.2	12.85	8.29068			1.2	12.85	0.456053			1.2	12.85	15.7261
1.2	13	8.34646			1.2	13	0.4589			1.2	13	15.8396
1.2	13.15	8.40224			1.2	13.15	0.461747			1.2	13.15	15.9531
1.2	13.3	8.45802			1.2	13.3	0.464594			1.2	13.3	16.0666
1.2	13.45	8.5138			1.2	13.45	0.467441			1.2	13.45	16.1802
1.2	13.6	8.56958			1.2	13.6	0.470288			1.2	13.6	16.2937
1.2	13.75	8.62536			1.2	13.75	0.473135			1.2	13.75	16.4072
1.2	13.9	8.68113			1.2	13.9	0.475982			1.2	13.9	16.5207
1.2	14.05	8.73691			1.2	14.05	0.478829			1.2	14.05	16.6342
1.2	14.2	8.79269			1.2	14.2	0.481676			1.2	14.2	16.7478
1.2	14.35	8.84847			1.2	14.35	0.484523			1.2	14.35	16.8613
1.2	14.5	8.90425			1.2	14.5	0.48737			1.2	14.5	16.9748
1.2	14.65	8.96003			1.2	14.65	0.490217			1.2	14.65	17.0883
1.2	14.8	9.01581			1.2	14.8	0.493064			1.2	14.8	17.2018
1.2	14.95	9.07159			1.2	14.95	0.495911			1.2	14.95	17.3154
1.2	15.1	9.12737			1.2	15.1	0.498758			1.2	15.1	17.4289
1.2	15.25	9.18314			1.2	15.25	0.501605			1.2	15.25	17.5424
1.2	15.4	9.23892			1.2	15.4	0.504452			1.2	15.4	17.6559
1.2	15.55	9.2947			1.2	15.55	0.507299			1.2	15.55	17.7694
1.2	15.7	9.35048			1.2	15.7	0.510146			1.2	15.7	17.883
1.2	15.85	9.40626			1.2	15.85	0.512993			1.2	15.85	17.9965
1.2	16	9.46204			1.2	16	0.51584			1.2	16	18.11
1.22	1	3.93733			1.22	1	0.234354			1.22	1	6.84771
1.22	1.15	3.99231			1.22	1.15	0.237153			1.22	1.15	6.95968
1.22	1.3	4.04729			1.22	1.3	0.239951			1.22	1.3	7.07166
1.22	1.45	4.10227			1.22	1.45	0.24275			1.22	1.45	7.18363
1.22	1.6	4.15724			1.22	1.6	0.245549			1.22	1.6	7.2956
1.22	1.75	4.21222			1.22	1.75	0.248348			1.22	1.75	7.40758
1.22	1.9	4.2672			1.22	1.9	0.251146			1.22	1.9	7.51955
1.22	2.05	4.32218			1.22	2.05	0.253945			1.22	2.05	7.63152
1.22	2.2	4.37715			1.22	2.2	0.256744			1.22	2.2	7.7435
1.22	2.35	4.43213			1.22	2.35	0.259542			1.22	2.35	7.85547
1.22	2.5	4.48711			1.22	2.5	0.262341			1.22	2.5	7.96744
1.22	2.65	4.54209			1.22	2.65	0.26514			1.22	2.65	8.07942
1.22	2.8	4.59706			1.22	2.8	0.267938			1.22	2.8	8.19139
1.22	2.95	4.65204			1.22	2.95	0.270737			1.22	2.95	8.30337
1.22	3.1	4.70702			1.22	3.1	0.273536			1.22	3.1	8.41534
1.22	3.25	4.76199			1.22	3.25	0.276335			1.22	3.25	8.52731
1.22	3.4	4.81697			1.22	3.4	0.279133			1.22	3.4	8.63929
1.22	3.55	4.87195			1.22	3.55	0.281932			1.22	3.55	8.75126
1.22	3.7	4.92693			1.22	3.7	0.284731			1.22	3.7	8.86323
1.22	3.85	4.98191			1.22	3.85	0.287529			1.22	3.85	8.97521
1.22	4	5.03688			1.22	4	0.290328			1.22	4	9.08718
1.22	4.15	5.09186			1.22	4.15	0.293127			1.22	4.15	9.19915
1.22	4.3	5.14684			1.22	4.3	0.295925			1.22	4.3	9.31113
1.22	4.45	5.20181			1.22	4.45	0.298724			1.22	4.45	9.4231
1.22	4.6	5.25679			1.22	4.6	0.301523			1.22	4.6	9.53507
1.22	4.75	5.31177			1.22	4.75	0.304322			1.22	4.75	9.64705
1.22	4.9	5.36675			1.22	4.9	0.30712			1.22	4.9	9.75902
1.22	5.05	5.42172			1.22	5.05	0.309919			1.22	5.05	9.871
1.22	5.2	5.4767			1.22	5.2	0.312718			1.22	5.2	9.98297
1.22	5.35	5.53168			1.22	5.35	0.315516			1.22	5.35	10.0949
1.22	5.5	5.58666			1.22	5.5	0.318315			1.22	5.5	10.2069
1.22	5.65	5.64163			1.22	5.65	0.321114			1.22	5.65	10.3189
1.22	5.8	5.69661			1.22	5.8	0.323912			1.22	5.8	10.4309
1.22	5.95	5.75159			1.22	5.95	0.326711			1.22	5.95	10.5428
1.22	6.1	5.80657			1.22	6.1	0.32951			1.22	6.1	10.6548
1.22	6.25	5.86154			1.22	6.25	0.332309			1.22	6.25	10.7668
1.22	6.4	5.91652			1.22	6.4	0.335107			1.22	6.4	10.8788
1.22	6.55	5.9715			1.22	6.55	0.337906			1.22	6.55	10.9907
1.22	6.7	6.02647			1.22	6.7	0.340705			1.22	6.7	11.1027
1.22	6.85	6.08145			1.22	6.85	0.343503			1.22	6.85	11.2147
1.22	7	6.13643			1.22	7	0.346302			1.22	7	11.3267
1.22	7.15	6.19141			1.22	7.15	0.349101			1.22	7.15	11.4386
1.22	7.3	6.24639			1.22	7.3	0.351899			1.22	7.3	11.5506
1.22	7.45	6.30136			1.22	7.45	0.354698			1.22	7.45	11.6626
1.22	7.6	6.35634			1.22	7.6	0.357497			1.22	7.6	11.7745
1.22	7.75	6.41132			1.22	7.75	0.360296			1.22	7.75	11.8865
1.22	7.9	6.46629			1.22	7.9	0.363094			1.22	7.9	11.9985
1.22	8.05	6.52127			1.22	8.05	0.365893			1.22	8.05	12.1105
1.22	8.2	6.57625			1.22	8.2	0.368692			1.22	8.2	12.2224
1.22	8.35	6.63123			1.22	8.35	0.37149			1.22	8.35	12.3344
1.22	8.5	6.6862			1.22	8.5	0.374289			1.22	8.5	12.4464
1.22	8.65	6.74118			1.22	8.65	0.377088			1.22	8.65	12.5584
1.22	8.8	6.79616			1.22	8.8	0.379886			1.22	8.8	12.6703
1.22	8.95	6.85114			1.22	8.95	0.382685			1.22	8.95	12.7823
1.22	9.1	6.90611			1.22	9.1	0.385484			1.22	9.1	12.8943
1.22	9.25	6.96109			1.22	9.25	0.388283			1.22	9.25	13.0062
1.22	9.4	7.01607			1.22	9.4	0.391081			1.22	9.4	13.1182
1.22	9.55	7.07105			1.22	9.55	0.39388			1.22	9.55	13.2302
1.22	9.7	7.12602			1.22	9.7	0.396679			1.22	9.7	13.3422
1.22	9.85	7.181			1.22	9.85	0.399477			1.22	9.85	13.4542
1.22	10	7.23598			1.22	10	0.402276			1.22	10	13.5661
1.22	10.15	7.29096			1.22	10.15	0.405075			1.22	10.15	13.6781
1.22	10.3	7.34593			1.22	10.3	0.407873			1.22	10.3	13.7901
1.22	10.45	7.40091			1.22	10.45	0.410672			1.22	10.45	13.902
1.22	10.6	7.45589			1.22	10.6	0.413471			1.22	10.6	14.014
1.22	10.75	7.51086			1.22	10.75	0.41627			1.22	10.75	14.126
1.22	10.9	7.56584			1.22	10.9	0.419068			1.22	10.9	14.238
1.22	11.05	7.62082			1.22	11.05	0.421867			1.22	11.05	14.3499
1.22	11.2	7.6758			1.22	11.2	0.424666			1.22	11.2	14.4619
1.22	11.35	7.73078			1.22	11.35	0.427464			1.22	11.35	14.5739
1.22	11.5	7.78575			1.22	11.5	0.430263			1.22	11.5	14.6859
1.22	11.65	7.84073			1.22	11.65	0.433062			1.22	11.65	14.7978
1.22	11.8	7.89571			1.22	11.8	0.43586			1.22	11.8	14.9098
1.22	11.95	7.95068			1.22	11.95	0.438659			1.22	11.95	15.0218
1.22	12.1	8.00566			1.22	12.1	0.441458			1.22	12.1	15.1337
1.22	12.25	8.06064			1.22	12.25	0.444257			1.22	12.25	15.2457
1.22	12.4	8.11562			1.22	12.4	0.447055			1.22	12.4	15.3577
1.22	12.55	8.17059			1.22	12.55	0.449854			1.22	12.55	15.4697
1.22	12.7	8.22557			1.22	12.7	0.452653			1.22	12.7	15.5816
1.22	12.85	8.28055			1.22	12.85	0.455451			1.22	12.85	15.6936
1.22	13	8.33553			1.22	13	0.45825			1.22	13	15.8056
1.22	13.15	8.3905			1.22	13.15	0.461049			1.22	13.15	15.9176
1.22	13.3	8.44548			1.22	13.3	0.463847			1.22	13.3	16.0295
1.22	13.45	8.50046			1.22	13.45	0.466646			1.22	13.45	16.1415
1.22	13.6	8.55544			1.22	13.6	0.469445			1.22	13.6	16.2535
1.22	13.75	8.61041			1.22	13.75	0.472244			1.22	13.75	16.3655
1.22	13.9	8.66539			1.22	13.9	0.475042			1.22	13.9	16.4774
1.22	14.05	8.72037			1.22	14.05	0.477841			1.22	14.05	16.5894
1.22	14.2	8.77534			1.22	14.2	0.48064			1.22	14.2	16.7014
1.22	14.35	8.83032			1.22	14.35	0.483438			1.22	14.35	16.8133
1.22	14.5	8.8853			1.22	14.5	0.486237			1.22	14.5	16.9253
1.22	14.65	8.94028			1.22	14.65	0.489036			1.22	14.65	17.0373
1.22	14.8	8.99526			1.22	14.8	0.491834			1.22	14.8	17.1493
1.22	14.95	9.05023			1.22	14.95	0.494633			1.22	14.95	17.2613
1.22	15.1	9.10521			1.22	15.1	0.497432			1.22	15.1	17.3732
1.22	15.25	9.16019			1.22	15.25	0.500231			1.22	15.25	17.4852
1.22	15.4	9.21516			1.22	15.4	0.503029			1.22	15.4	17.5972
1.22	15.55	9.27014			1.22	15.55	0.505828			1.22	15.55	17.7091
1.22	15.7	9.32512			1.22	15.7	0.508627			1.22	15.7	17.8211
1.22	15.85	9.3801			1.22	15.85	0.511425			1.22	15.85	17.9331
1.22	16	9.43507			1.22	16	0.514224			1.22	16	18.0451
1.24	1	3.99053			1.24	1	0.237568			1.24	1	6.93742
1.24	1.15	4.0447			1.24	1.15	0.240318			1.24	1.15	7.04785
1.24	1.3	4.09888			1.24	1.3	0.243069			1.24	1.3	7.15827
1.24	1.45	4.15306			1.24	1.45	0.245819			1.24	1.45	7.2687
1.24	1.6	4.20723			1.24	1.6	0.24857			1.24	1.6	7.37913
1.24	1.75	4.26141			1.24	1.75	0.25132			1.24	1.75	7.48956
1.24	1.9	4.31558			1.24	1.9	0.25407			1.24	1.9	7.59998
1.24	2.05	4.36976			1.24	2.05	0.256821			1.24	2.05	7.71041
1.24	2.2	4.42393			1.24	2.2	0.259571			1.24	2.2	7.82084
1.24	2.35	4.47811			1.24	2.35	0.262322			1.24	2.35	7.93126
1.24	2.5	4.53229			1.24	2.5	0.265072			1.24	2.5	8.04169
1.24	2.65	4.58646			1.24	2.65	0.267822			1.24	2.65	8.15212
1.24	2.8	4.64064			1.24	2.8	0.270573			1.24	2.8	8.26254
1.24	2.95	4.69481			1.24	2.95	0.273323			1.24	2.95	8.37297
1.24	3.1	4.74899			1.24	3.1	0.276074			1.24	3.1	8.4834
1.24	3.25	4.80316			1.24	3.25	0.278824			1.24	3.25	8.59383
1.24	3.4	4.85734			1.24	3.4	0.281574			1.24	3.4	8.70425
1.24	3.55	4.91152			1.24	3.55	0.284325			1.24	3.55	8.81468
1.24	3.7	4.96569			1.24	3.7	0.287075			1.24	3.7	8.92511
1.24	3.85	5.01987			1.24	3.85	0.289826			1.24	3.85	9.03553
1.24	4	5.07404			1.24	4	0.292576			1.24	4	9.14596
1.24	4.15	5.12822			1.24	4.15	0.295326			1.24	4.15	9.25639
1.24	4.3	5.1824			1.24	4.3	0.298077			1.24	4.3	9.36681
1.24	4.45	5.23657			1.24	4.45	0.300827			1.24	4.45	9.47724
1.24	4.6	5.29075			1.24	4.6	0.303578			1.24	4.6	9.58767
1.24	4.75	5.34492			1.24	4.75	0.306328			1.24	4.75	9.6981
1.24	4.9	5.3991			1.24	4.9	0.309078			1.24	4.9	9.80852
1.24	5.05	5.45327			1.24	5.05	0.311829			1.24	5.05	9.91895
1.24	5.2	5.50745			1.24	5.2	0.314579			1.24	5.2	10.0294
1.24	5.35	5.56163			1.24	5.35	0.31733			1.24	5.35	10.1398
1.24	5.5	5.6158			1.24	5.5	0.32008			1.24	5.5	10.2502
1.24	5.65	5.66998			1.24	5.65	0.32283			1.24	5.65	10.3607
1.24	5.8	5.72415			1.24	5.8	0.325581			1.24	5.8	10.4711
1.24	5.95	5.77833			1.24	5.95	0.328331			1.24	5.95	10.5815
1.24	6.1	5.83251			1.24	6.1	0.331082			1.24	6.1	10.6919
1.24	6.25	5.88668			1.24	6.25	0.333832			1.24	6.25	10.8024
1.24	6.4	5.94086			1.24	6.4	0.336582			1.24	6.4	10.9128
1.24	6.55	5.99503			1.24	6.55	0.339333			1.24	6.55	11.0232
1.24	6.7	6.04921			1.24	6.7	0.342083			1.24	6.7	11.1336
1.24	6.85	6.10338			1.24	6.85	0.344834			1.24	6.85	11.2441
1.24	7	6.15756			1.24	7	0.347584			1.24	7	11.3545
1.24	7.15	6.21174			1.24	7.15	0.350334			1.24	7.15	11.4649
1.24	7.3	6.26591			1.24	7.3	0.353085			1.24	7.3	11.5754
1.24	7.45	6.32009			1.24	7.45	0.355835			1.24	7.45	11.6858
1.24	7.6	6.37426			1.24	7.6	0.358586			1.24	7.6	11.7962
1.24	7.75	6.42844			1.24	7.75	0.361336			1.24	7.75	11.9066
1.24	7.9	6.48262			1.24	7.9	0.364086			1.24	7.9	12.0171
1.24	8.05	6.53679			1.24	8.05	0.366837			1.24	8.05	12.1275
1.24	8.2	6.59097			1.24	8.2	0.369587			1.24	8.2	12.2379
1.24	8.35	6.64514			1.24	8.35	0.372338			1.24	8.35	12.3483
1.24	8.5	6.69932			1.24	8.5	0.375088			1.24	8.5	12.4588
1.24	8.65	6.75349			1.24	8.65	0.377838			1.24	8.65	12.5692
1.24	8.8	6.80767			1.24	8.8	0.380589			1.24	8.8	12.6796
1.24	8.95	6.86184			1.24	8.95	0.383339			1.24	8.95	12.7901
1.24	9.1	6.91602			1.24	9.1	0.38609			1.24	9.1	12.9005
1.24	9.25	6.9702			1.24	9.25	0.38884			1.24	9.25	13.0109
1.24	9.4	7.02437			1.24	9.4	0.39159			1.24	9.4	13.1213
1.24	9.55	7.07855			1.24	9.55	0.394341			1.24	9.55	13.2318
1.24	9.7	7.13272			1.24	9.7	0.397091			1.24	9.7	13.3422
1.24	9.85	7.1869			1.24	9.85	0.399842			1.24	9.85	13.4526
1.24	10	7.24108			1.24	10	0.402592			1.24	10	13.563
1.24	10.15	7.29525			1.24	10.15	0.405342			1.24	10.15	13.6735
1.24	10.3	7.34943			1.24	10.3	0.408093			1.24	10.3	13.7839
1.24	10.45	7.4036			1.24	10.45	0.410843			1.24	10.45	13.8943
1.24	10.6	7.45778			1.24	10.6	0.413594			1.24	10.6	14.0047
1.24	10.75	7.51196			1.24	10.75	0.416344			1.24	10.75	14.1152
1.24	10.9	7.56613			1.24	10.9	0.419094			1.24	10.9	14.2256
1.24	11.05	7.62031			1.24	11.05	0.421845			1.24	11.05	14.336
1.24	11.2	7.67448			1.24	11.2	0.424595			1.24	11.2	14.4465
1.24	11.35	7.72866			1.24	11.35	0.427346			1.24	11.35	14.5569
1.24	11.5	7.78283			1.24	11.5	0.430096			1.24	11.5	14.6673
1.24	11.65	7.83701			1.24	11.65	0.432846			1.24	11.65	14.7777
1.24	11.8	7.89119			1.24	11.8	0.435597			1.24	11.8	14.8882
1.24	11.95	7.94536			1.24	11.95	0.438347			1.24	11.95	14.9986
1.24	12.1	7.99954			1.24	12.1	0.441098			1.24	12.1	15.109
1.24	12.25	8.05371			1.24	12.25	0.443848			1.24	12.25	15.2195
1.24	12.4	8.10789			1.24	12.4	0.446598			1.24	12.4	15.3299
1.24	12.55	8.16207			1.24	12.55	0.449349			1.24	12.55	15.4403
1.24	12.7	8.21624			1.24	12.7	0.452099			1.24	12.7	15.5507
1.24	12.85	8.27042			1.24	12.85	0.45485			1.24	12.85	15.6611
1.24	13	8.32459			1.24	13	0.4576			1.24	13	15.7716
1.24	13.15	8.37877			1.24	13.15	0.46035			1.24	13.15	15.882
1.24	13.3	8.43294			1.24	13.3	0.463101			1.24	13.3	15.9924
1.24	13.45	8.48712			1.24	13.45	0.465851			1.24	13.45	16.1029
1.24	13.6	8.54129			1.24	13.6	0.468602			1.24	13.6	16.2133
1.24	13.75	8.59547			1.24	13.75	0.471352			1.24	13.75	16.3237
1.24	13.9	8.64965			1.24	13.9	0.474102			1.24	13.9	16.4341
1.24	14.05	8.70382			1.24	14.05	0.476853			1.24	14.05	16.5446
1.24	14.2	8.758			1.24	14.2	0.479603			1.24	14.2	16.655
1.24	14.35	8.81217			1.24	14.35	0.482354			1.24	14.35	16.7654
1.24	14.5	8.86635			1.24	14.5	0.485104			1.24	14.5	16.8758
1.24	14.65	8.92053			1.24	14.65	0.487854			1.24	14.65	16.9863
1.24	14.8	8.9747			1.24	14.8	0.490605			1.24	14.8	17.0967
1.24	14.95	9.02888			1.24	14.95	0.493355			1.24	14.95	17.2071
1.24	15.1	9.08305			1.24	15.1	0.496106			1.24	15.1	17.3176
1.24	15.25	9.13723			1.24	15.25	0.498856			1.24	15.25	17.428
1.24	15.4	9.1914			1.24	15.4	0.501606			1.24	15.4	17.5384
1.24	15.55	9.24558			1.24	15.55	0.504357			1.24	15.55	17.6488
1.24	15.7	9.29976			1.24	15.7	0.507107			1.24	15.7	17.7593
1.24	15.85	9.35393			1.24	15.85	0.509858			1.24	15.85	17.8697
1.24	16	9.40811			1.24	16	0.512608			1.24	16	17.9801
1.26	1	4.04372			1.26	1	0.240782			1.26	1	7.02713
1.26	1.15	4.0971			1.26	1.15	0.243484			1.26	1.15	7.13601
1.26	1.3	4.15047			1.26	1.3	0.246186			1.26	1.3	7.24489
1.26	1.45	4.20385			1.26	1.45	0.248888			1.26	1.45	7.35377
1.26	1.6	4.25722			1.26	1.6	0.25159			1.26	1.6	7.46265
1.26	1.75	4.31059			1.26	1.75	0.254293			1.26	1.75	7.57153
1.26	1.9	4.36397			1.26	1.9	0.256995			1.26	1.9	7.68041
1.26	2.05	4.41734			1.26	2.05	0.259697			1.26	2.05	7.78929
1.26	2.2	4.47072			1.26	2.2	0.262399			1.26	2.2	7.89817
1.26	2.35	4.52409			1.26	2.35	0.265101			1.26	2.35	8.00705
1.26	2.5	4.57746			1.26	2.5	0.267803			1.26	2.5	8.11594
1.26	2.65	4.63084			1.26	2.65	0.270505			1.26	2.65	8.22482
1.26	2.8	4.68421			1.26	2.8	0.273207			1.26	2.8	8.3337
1.26	2.95	4.73759			1.26	2.95	0.275909			1.26	2.95	8.44258
1.26	3.1	4.79096			1.26	3.1	0.278611			1.26	3.1	8.55146
1.26	3.25	4.84434			1.26	3.25	0.281314			1.26	3.25	8.66034
1.26	3.4	4.89771			1.26	3.4	0.284016			1.26	3.4	8.76922
1.26	3.55	4.95108			1.26	3.55	0.286718			1.26	3.55	8.8781
1.26	3.7	5.00446			1.26	3.7	0.28942			1.26	3.7	8.98698
1.26	3.85	5.05783			1.26	3.85	0.292122			1.26	3.85	9.09586
1.26	4	5.11121			1.26	4	0.294824			1.26	4	9.20474
1.26	4.15	5.16458			1.26	4.15	0.297526			1.26	4.15	9.31362
1.26	4.3	5.21795			1.26	4.3	0.300228			1.26	4.3	9.4225
1.26	4.45	5.27133			1.26	4.45	0.30293			1.26	4.45	9.53138
1.26	4.6	5.3247			1.26	4.6	0.305632			1.26	4.6	9.64026
1.26	4.75	5.37808			1.26	4.75	0.308335			1.26	4.75	9.74914
1.26	4.9	5.43145			1.26	4.9	0.311037			1.26	4.9	9.85802
1.26	5.05	5.48482			1.26	5.05	0.313739			1.26	5.05	9.9669
1.26	5.2	5.5382			1.26	5.2	0.316441			1.26	5.2	10.0758
1.26	5.35	5.59157			1.26	5.35	0.319143			1.26	5.35	10.1847
1.26	5.5	5.64495			1.26	5.5	0.321845			1.26	5.5	10.2935
1.26	5.65	5.69832			1.26	5.65	0.324547			1.26	5.65	10.4024
1.26	5.8	5.7517			1.26	5.8	0.327249			1.26	5.8	10.5113
1.26	5.95	5.80507			1.26	5.95	0.329951			1.26	5.95	10.6202
1.26	6.1	5.85844			1.26	6.1	0.332653			1.26	6.1	10.7291
1.26	6.25	5.91182			1.26	6.25	0.335356			1.26	6.25	10.8379
1.26	6.4	5.96519			1.26	6.4	0.338058			1.26	6.4	10.9468
1.26	6.55	6.01857			1.26	6.55	0.34076			1.26	6.55	11.0557
1.26	6.7	6.07194			1.26	6.7	0.343462			1.26	6.7	11.1646
1.26	6.85	6.12532			1.26	6.85	0.346164			1.26	6.85	11.2735
1.26	7	6.17869			1.26	7	0.348866			1.26	7	11.3824
1.26	7.15	6.23206			1.26	7.15	0.351568			1.26	7.15	11.4912
1.26	7.3	6.28544			1.26	7.3	0.35427			1.26	7.3	11.6001
1.26	7.45	6.33881			1.26	7.45	0.356972			1.26	7.45	11.709
1.26	7.6	6.39219			1.26	7.6	0.359674			1.26	7.6	11.8179
1.26	7.75	6.44556			1.26	7.75	0.362377			1.26	7.75	11.9268
1.26	7.9	6.49894			1.26	7.9	0.365079			1.26	7.9	12.0356
1.26	8.05	6.55231			1.26	8.05	0.367781			1.26	8.05	12.1445
1.26	8.2	6.60568			1.26	8.2	0.370483			1.26	8.2	12.2534
1.26	8.35	6.65906			1.26	8.35	0.373185			1.26	8.35	12.3623
1.26	8.5	6.71243			1.26	8.5	0.375887			1.26	8.5	12.4712
1.26	8.65	6.76581			1.26	8.65	0.378589			1.26	8.65	12.58
1.26	8.8	6.81918			1.26	8.8	0.381291			1.26	8.8	12.6889
1.26	8.95	6.87256			1.26	8.95	0.383993			1.26	8.95	12.7978
1.26	9.1	6.92593			1.26	9.1	0.386695			1.26	9.1	12.9067
1.26	9.25	6.9793			1.26	9.25	0.389398			1.26	9.25	13.0156
1.26	9.4	7.03268			1.26	9.4	0.3921			1.26	9.4	13.1244
1.26	9.55	7.08605			1.26	9.55	0.394802			1.26	9.55	13.2333
1.26	9.7	7.13943			1.26	9.7	0.397504			1.26	9.7	13.3422
1.26	9.85	7.1928			1.26	9.85	0.400206			1.26	9.85	13.4511
1.26	10	7.24617			1.26	10	0.402908			1.26	10	13.56
1.26	10.15	7.29955			1.26	10.15	0.40561			1.26	10.15	13.6688
1.26	10.3	7.35292			1.26	10.3	0.408312			1.26	10.3	13.7777
1.26	10.45	7.4063			1.26	10.45	0.411014			1.26	10.45	13.8866
1.26	10.6	7.45967			1.26	10.6	0.413716			1.26	10.6	13.9955
1.26	10.75	7.51304			1.26	10.75	0.416419			1.26	10.75	14.1044
1.26	10.9	7.56642			1.26	10.9	0.419121			1.26	10.9	14.2132
1.26	11.05	7.61979			1.26	11.05	0.421823			1.26	11.05	14.3221
1.26	11.2	7.67317			1.26	11.2	0.424525			1.26	11.2	14.431
1.26	11.35	7.72654			1.26	11.35	0.427227			1.26	11.35	14.5399
1.26	11.5	7.77992			1.26	11.5	0.429929			1.26	11.5	14.6488
1.26	11.65	7.83329			1.26	11.65	0.432631			1.26	11.65	14.7576
1.26	11.8	7.88666			1.26	11.8	0.435333			1.26	11.8	14.8665
1.26	11.95	7.94004			1.26	11.95	0.438035			1.26	11.95	14.9754
1.26	12.1	7.99341			1.26	12.1	0.440737			1.26	12.1	15.0843
1.26	12.25	8.04679			1.26	12.25	0.44344			1.26	12.25	15.1932
1.26	12.4	8.10016			1.26	12.4	0.446142			1.26	12.4	15.302
1.26	12.55	8.15353			1.26	12.55	0.448844			1.26	12.55	15.4109
1.26	12.7	8.20691			1.26	12.7	0.451546			1.26	12.7	15.5198
1.26	12.85	8.26028			1.26	12.85	0.454248			1.26	12.85	15.6287
1.26	13	8.31366			1.26	13	0.45695			1.26	13	15.7376
1.26	13.15	8.36703			1.26	13.15	0.459652			1.26	13.15	15.8465
1.26	13.3	8.42041			1.26	13.3	0.462354			1.26	13.3	15.9553
1.26	13.45	8.47378			1.26	13.45	0.465056			1.26	13.45	16.0642
1.26	13.6	8.52716			1.26	13.6	0.467758			1.26	13.6	16.1731
1.26	13.75	8.58053			1.26	13.75	0.470461			1.26	13.75	16.282
1.26	13.9	8.6339			1.26	13.9	0.473163			1.26	13.9	16.3909
1.26	14.05	8.68728			1.26	14.05	0.475865			1.26	14.05	16.4997
1.26	14.2	8.74065			1.26	14.2	0.478567			1.26	14.2	16.6086
1.26	14.35	8.79403			1.26	14.35	0.481269			1.26	14.35	16.7175
1.26	14.5	8.8474			1.26	14.5	0.483971			1.26	14.5	16.8264
1.26	14.65	8.90077			1.26	14.65	0.486673			1.26	14.65	16.9353
1.26	14.8	8.95415			1.26	14.8	0.489375			1.26	14.8	17.0441
1.26	14.95	9.00752			1.26	14.95	0.492077			1.26	14.95	17.153
1.26	15.1	9.0609			1.26	15.1	0.494779			1.26	15.1	17.2619
1.26	15.25	9.11427			1.26	15.25	0.497482			1.26	15.25	17.3708
1.26	15.4	9.16765			1.26	15.4	0.500184			1.26	15.4	17.4797
1.26	15.55	9.22102			1.26	15.55	0.502886			1.26	15.55	17.5885
1.26	15.7	9.27439			1.26	15.7	0.505588			1.26	15.7	17.6974
1.26	15.85	9.32777			1.26	15.85	0.50829			1.26	15.85	17.8063
1.26	16	9.38114			1.26	16	0.510992			1.26	16	17.9152
1.28	1	4.09692			1.28	1	0.243996			1.28	1	7.11684
1.28	1.15	4.14949			1.28	1.15	0.24665			1.28	1.15	7.22417
1.28	1.3	4.20206			1.28	1.3	0.249304			1.28	1.3	7.33151
1.28	1.45	4.25463			1.28	1.45	0.251957			1.28	1.45	7.43884
1.28	1.6	4.30721			1.28	1.6	0.254611			1.28	1.6	7.54618
1.28	1.75	4.35978			1.28	1.75	0.257265			1.28	1.75	7.65351
1.28	1.9	4.41235			1.28	1.9	0.259919			1.28	1.9	7.76084
1.28	2.05	4.46492			1.28	2.05	0.262573			1.28	2.05	7.86818
1.28	2.2	4.5175			1.28	2.2	0.265226			1.28	2.2	7.97551
1.28	2.35	4.57007			1.28	2.35	0.26788			1.28	2.35	8.08285
1.28	2.5	4.62264			1.28	2.5	0.270534			1.28	2.5	8.19018
1.28	2.65	4.67521			1.28	2.65	0.273188			1.28	2.65	8.29751
1.28	2.8	4.72779			1.28	2.8	0.275842			1.28	2.8	8.40485
1.28	2.95	4.78036			1.28	2.95	0.278495			1.28	2.95	8.51218
1.28	3.1	4.83293			1.28	3.1	0.281149			1.28	3.1	8.61952
1.28	3.25	4.88551			1.28	3.25	0.283803			1.28	3.25	8.72685
1.28	3.4	4.93808			1.28	3.4	0.286457			1.28	3.4	8.83418
1.28	3.55	4.99065			1.28	3.55	0.289111			1.28	3.55	8.94152
1.28	3.7	5.04322			1.28	3.7	0.291764			1.28	3.7	9.04885
1.28	3.85	5.09579			1.28	3.85	0.294418			1.28	3.85	9.15619
1.28	4	5.14837			1.28	4	0.297072			1.28	4	9.26352
1.28	4.15	5.20094			1.28	4.15	0.299726			1.28	4.15	9.37085
1.28	4.3	5.25351			1.28	4.3	0.30238			1.28	4.3	9.47819
1.28	4.45	5.30609			1.28	4.45	0.305033			1.28	4.45	9.58552
1.28	4.6	5.35866			1.28	4.6	0.307687			1.28	4.6	9.69286
1.28	4.75	5.41123			1.28	4.75	0.310341			1.28	4.75	9.80019
1.28	4.9	5.4638			1.28	4.9	0.312995			1.28	4.9	9.90752
1.28	5.05	5.51638			1.28	5.05	0.315649			1.28	5.05	10.0149
1.28	5.2	5.56895			1.28	5.2	0.318302			1.28	5.2	10.1222
1.28	5.35	5.62152			1.28	5.35	0.320956			1.28	5.35	10.2295
1.28	5.5	5.67409			1.28	5.5	0.32361			1.28	5.5	10.3369
1.28	5.65	5.72667			1.28	5.65	0.326264			1.28	5.65	10.4442
1.28	5.8	5.77924			1.28	5.8	0.328918			1.28	5.8	10.5515
1.28	5.95	5.83181			1.28	5.95	0.331571			1.28	5.95	10.6589
1.28	6.1	5.88438			1.28	6.1	0.334225			1.28	6.1	10.7662
1.28	6.25	5.93696			1.28	6.25	0.336879			1.28	6.25	10.8735
1.28	6.4	5.98953			1.28	6.4	0.339533			1.28	6.4	10.9809
1.28	6.55	6.0421			1.28	6.55	0.342187			1.28	6.55	11.0882
1.28	6.7	6.09467			1.28	6.7	0.34484			1.28	6.7	11.1955
1.28	6.85	6.14725			1.28	6.85	0.347494			1.28	6.85	11.3029
1.28	7	6.19982			1.28	7	0.350148			1.28	7	11.4102
1.28	7.15	6.25239			1.28	7.15	0.352802			1.28	7.15	11.5175
1.28	7.3	6.30497			1.28	7.3	0.355456			1.28	7.3	11.6249
1.28	7.45	6.35754			1.28	7.45	0.358109			1.28	7.45	11.7322
1.28	7.6	6.41011			1.28	7.6	0.360763			1.28	7.6	11.8395
1.28	7.75	6.46268			1.28	7.75	0.363417			1.28	7.75	11.9469
1.28	7.9	6.51526			1.28	7.9	0.366071			1.28	7.9	12.0542
1.28	8.05	6.56783			1.28	8.05	0.368725			1.28	8.05	12.1615
1.28	8.2	6.6204			1.28	8.2	0.371378			1.28	8.2	12.2689
1.28	8.35	6.67297			1.28	8.35	0.374032			1.28	8.35	12.3762
1.28	8.5	6.72555			1.28	8.5	0.376686			1.28	8.5	12.4835
1.28	8.65	6.77812			1.28	8.65	0.37934			1.28	8.65	12.5909
1.28	8.8	6.83069			1.28	8.8	0.381994			1.28	8.8	12.6982
1.28	8.95	6.88326			1.28	8.95	0.384647			1.28	8.95	12.8055
1.28	9.1	6.93584			1.28	9.1	0.387301			1.28	9.1	12.9129
1.28	9.25	6.98841			1.28	9.25	0.389955			1.28	9.25	13.0202
1.28	9.4	7.04098			1.28	9.4	0.392609			1.28	9.4	13.1275
1.28	9.55	7.09355			1.28	9.55	0.395263			1.28	9.55	13.2349
1.28	9.7	7.14613			1.28	9.7	0.397916			1.28	9.7	13.3422
1.28	9.85	7.1987			1.28	9.85	0.40057			1.28	9.85	13.4496
1.28	10	7.25127			1.28	10	0.403224			1.28	10	13.5569
1.28	10.15	7.30384			1.28	10.15	0.405878			1.28	10.15	13.6642
1.28	10.3	7.35642			1.28	10.3	0.408532			1.28	10.3	13.7715
1.28	10.45	7.40899			1.28	10.45	0.411185			1.28	10.45	13.8789
1.28	10.6	7.46156			1.28	10.6	0.413839			1.28	10.6	13.9862
1.28	10.75	7.51413			1.28	10.75	0.416493			1.28	10.75	14.0936
1.28	10.9	7.56671			1.28	10.9	0.419147			1.28	10.9	14.2009
1.28	11.05	7.61928			1.28	11.05	0.421801			1.28	11.05	14.3082
1.28	11.2	7.67185			1.28	11.2	0.424454			1.28	11.2	14.4155
1.28	11.35	7.72443			1.28	11.35	0.427108			1.28	11.35	14.5229
1.28	11.5	7.777			1.28	11.5	0.429762			1.28	11.5	14.6302
1.28	11.65	7.82957			1.28	11.65	0.432416			1.28	11.65	14.7376
1.28	11.8	7.88214			1.28	11.8	0.43507			1.28	11.8	14.8449
1.28	11.95	7.93472			1.28	11.95	0.437723			1.28	11.95	14.9522
1.28	12.1	7.98729			1.28	12.1	0.440377			1.28	12.1	15.0596
1.28	12.25	8.03986			1.28	12.25	0.443031			1.28	12.25	15.1669
1.28	12.4	8.09243			1.28	12.4	0.445685			1.28	12.4	15.2742
1.28	12.55	8.14501			1.28	12.55	0.448339			1.28	12.55	15.3816
1.28	12.7	8.19758			1.28	12.7	0.450992			1.28	12.7	15.4889
1.28	12.85	8.25015			1.28	12.85	0.453646			1.28	12.85	15.5962
1.28	13	8.30272			1.28	13	0.4563			1.28	13	15.7036
1.28	13.15	8.3553			1.28	13.15	0.458954			1.28	13.15	15.8109
1.28	13.3	8.40787			1.28	13.3	0.461608			1.28	13.3	15.9182
1.28	13.45	8.46044			1.28	13.45	0.464261			1.28	13.45	16.0256
1.28	13.6	8.51301			1.28	13.6	0.466915			1.28	13.6	16.1329
1.28	13.75	8.56559			1.28	13.75	0.469569			1.28	13.75	16.2402
1.28	13.9	8.61816			1.28	13.9	0.472223			1.28	13.9	16.3476
1.28	14.05	8.67073			1.28	14.05	0.474877			1.28	14.05	16.4549
1.28	14.2	8.7233			1.28	14.2	0.47753			1.28	14.2	16.5622
1.28	14.35	8.77588			1.28	14.35	0.480184			1.28	14.35	16.6696
1.28	14.5	8.82845			1.28	14.5	0.482838			1.28	14.5	16.7769
1.28	14.65	8.88102			1.28	14.65	0.485492			1.28	14.65	16.8842
1.28	14.8	8.9336			1.28	14.8	0.488146			1.28	14.8	16.9916
1.28	14.95	8.98617			1.28	14.95	0.490799			1.28	14.95	17.0989
1.28	15.1	9.03874			1.28	15.1	0.493453			1.28	15.1	17.2062
1.28	15.25	9.09131			1.28	15.25	0.496107			1.28	15.25	17.3136
1.28	15.4	9.14389			1.28	15.4	0.498761			1.28	15.4	17.4209
1.28	15.55	9.19646			1.28	15.55	0.501415			1.28	15.55	17.5282
1.28	15.7	9.24903			1.28	15.7	0.504068			1.28	15.7	17.6356
1.28	15.85	9.3016			1.28	15.85	0.506722			1.28	15.85	17.7429
1.28	16	9.35418			1.28	16	0.509376			1.28	16	17.8502
1.3	1	4.15011			1.3	1	0.24721			1.3	1	7.20655
1.3	1.15	4.20188			1.3	1.15	0.249816			1.3	1.15	7.31234
1.3	1.3	4.25365			1.3	1.3	0.252421			1.3	1.3	7.41812
1.3	1.45	4.30542			1.3	1.45	0.255027			1.3	1.45	7.52391
1.3	1.6	4.35719			1.3	1.6	0.257632			1.3	1.6	7.6297
1.3	1.75	4.40897			1.3	1.75	0.260238			1.3	1.75	7.73549
1.3	1.9	4.46074			1.3	1.9	0.262843			1.3	1.9	7.84128
1.3	2.05	4.51251			1.3	2.05	0.265449			1.3	2.05	7.94706
1.3	2.2	4.56428			1.3	2.2	0.268054			1.3	2.2	8.05285
1.3	2.35	4.61605			1.3	2.35	0.27066			1.3	2.35	8.15864
1.3	2.5	4.66782			1.3	2.5	0.273265			1.3	2.5	8.26442
1.3	2.65	4.71959			1.3	2.65	0.275871			1.3	2.65	8.37021
1.3	2.8	4.77136			1.3	2.8	0.278476			1.3	2.8	8.476
1.3	2.95	4.82313			1.3	2.95	0.281082			1.3	2.95	8.58179
1.3	3.1	4.8749			1.3	3.1	0.283687			1.3	3.1	8.68758
1.3	3.25	4.92668			1.3	3.25	0.286293			1.3	3.25	8.79336
1.3	3.4	4.97845			1.3	3.4	0.288898			1.3	3.4	8.89915
1.3	3.55	5.03022			1.3	3.55	0.291504			1.3	3.55	9.00494
1.3	3.7	5.08199			1.3	3.7	0.294109			1.3	3.7	9.11073
1.3	3.85	5.13376			1.3	3.85	0.296715			1.3	3.85	9.21651
1.3	4	5.18553			1.3	4	0.29932			1.3	4	9.3223
1.3	4.15	5.2373			1.3	4.15	0.301926			1.3	4.15	9.42809
1.3	4.3	5.28907			1.3	4.3	0.304531			1.3	4.3	9.53388
1.3	4.45	5.34084			1.3	4.45	0.307137			1.3	4.45	9.63966
1.3	4.6	5.39261			1.3	4.6	0.309742			1.3	4.6	9.74545
1.3	4.75	5.44438			1.3	4.75	0.312348			1.3	4.75	9.85124
1.3	4.9	5.49616			1.3	4.9	0.314953			1.3	4.9	9.95702
1.3	5.05	5.54793			1.3	5.05	0.317559			1.3	5.05	10.0628
1.3	5.2	5.5997			1.3	5.2	0.320164			1.3	5.2	10.1686
1.3	5.35	5.65147			1.3	5.35	0.32277			1.3	5.35	10.2744
1.3	5.5	5.70324			1.3	5.5	0.325375			1.3	5.5	10.3802
1.3	5.65	5.75501			1.3	5.65	0.327981			1.3	5.65	10.486
1.3	5.8	5.80678			1.3	5.8	0.330586			1.3	5.8	10.5917
1.3	5.95	5.85855			1.3	5.95	0.333192			1.3	5.95	10.6975
1.3	6.1	5.91032			1.3	6.1	0.335797			1.3	6.1	10.8033
1.3	6.25	5.96209			1.3	6.25	0.338403			1.3	6.25	10.9091
1.3	6.4	6.01387			1.3	6.4	0.341008			1.3	6.4	11.0149
1.3	6.55	6.06564			1.3	6.55	0.343614			1.3	6.55	11.1207
1.3	6.7	6.11741			1.3	6.7	0.346219			1.3	6.7	11.2265
1.3	6.85	6.16918			1.3	6.85	0.348825			1.3	6.85	11.3323
1.3	7	6.22095			1.3	7	0.35143			1.3	7	11.4381
1.3	7.15	6.27272			1.3	7.15	0.354036			1.3	7.15	11.5438
1.3	7.3	6.32449			1.3	7.3	0.356641			1.3	7.3	11.6496
1.3	7.45	6.37626			1.3	7.45	0.359247			1.3	7.45	11.7554
1.3	7.6	6.42803			1.3	7.6	0.361852			1.3	7.6	11.8612
1.3	7.75	6.4798			1.3	7.75	0.364458			1.3	7.75	11.967
1.3	7.9	6.53158			1.3	7.9	0.367063			1.3	7.9	12.0728
1.3	8.05	6.58335			1.3	8.05	0.369669			1.3	8.05	12.1786
1.3	8.2	6.63512			1.3	8.2	0.372274			1.3	8.2	12.2843
1.3	8.35	6.68689			1.3	8.35	0.37488			1.3	8.35	12.3901
1.3	8.5	6.73866			1.3	8.5	0.377485			1.3	8.5	12.4959
1.3	8.65	6.79043			1.3	8.65	0.380091			1.3	8.65	12.6017
1.3	8.8	6.8422			1.3	8.8	0.382696			1.3	8.8	12.7075
1.3	8.95	6.89397			1.3	8.95	0.385302			1.3	8.95	12.8133
1.3	9.1	6.94574			1.3	9.1	0.387907			1.3	9.1	12.9191
1.3	9.25	6.99751			1.3	9.25	0.390513			1.3	9.25	13.0249
1.3	9.4	7.04929			1.3	9.4	0.393118			1.3	9.4	13.1306
1.3	9.55	7.10106			1.3	9.55	0.395724			1.3	9.55	13.2364
1.3	9.7	7.15283			1.3	9.7	0.398329			1.3	9.7	13.3422
1.3	9.85	7.2046			1.3	9.85	0.400935			1.3	9.85	13.448
1.3	10	7.25637			1.3	10	0.40354			1.3	10	13.5538
1.3	10.15	7.30814			1.3	10.15	0.406146			1.3	10.15	13.6596
1.3	10.3	7.35991			1.3	10.3	0.408751			1.3	10.3	13.7654
1.3	10.45	7.41168			1.3	10.45	0.411357			1.3	10.45	13.8712
1.3	10.6	7.46345			1.3	10.6	0.413962			1.3	10.6	13.977
1.3	10.75	7.51523			1.3	10.75	0.416568			1.3	10.75	14.0827
1.3	10.9	7.567			1.3	10.9	0.419173			1.3	10.9	14.1885
1.3	11.05	7.61877			1.3	11.05	0.421779			1.3	11.05	14.2943
1.3	11.2	7.67054			1.3	11.2	0.424384			1.3	11.2	14.4001
1.3	11.35	7.72231			1.3	11.35	0.42699			1.3	11.35	14.5059
1.3	11.5	7.77408			1.3	11.5	0.429595			1.3	11.5	14.6117
1.3	11.65	7.82585			1.3	11.65	0.432201			1.3	11.65	14.7175
1.3	11.8	7.87762			1.3	11.8	0.434806			1.3	11.8	14.8232
1.3	11.95	7.92939			1.3	11.95	0.437412			1.3	11.95	14.929
1.3	12.1	7.98116			1.3	12.1	0.440017			1.3	12.1	15.0348
1.3	12.25	8.03294			1.3	12.25	0.442623			1.3	12.25	15.1406
1.3	12.4	8.08471			1.3	12.4	0.445228			1.3	12.4	15.2464
1.3	12.55	8.13648			1.3	12.55	0.447834			1.3	12.55	15.3522
1.3	12.7	8.18825			1.3	12.7	0.450439			1.3	12.7	15.458
1.3	12.85	8.24002			1.3	12.85	0.453045			1.3	12.85	15.5638
1.3	13	8.29179			1.3	13	0.45565			1.3	13	15.6695
1.3	13.15	8.34356			1.3	13.15	0.458256			1.3	13.15	15.7753
1.3	13.3	8.39533			1.3	13.3	0.460861			1.3	13.3	15.8811
1.3	13.45	8.4471			1.3	13.45	0.463467			1.3	13.45	15.9869
1.3	13.6	8.49887			1.3	13.6	0.466072			1.3	13.6	16.0927
1.3	13.75	8.55064			1.3	13.75	0.468678			1.3	13.75	16.1985
1.3	13.9	8.60242			1.3	13.9	0.471283			1.3	13.9	16.3043
1.3	14.05	8.65419			1.3	14.05	0.473889			1.3	14.05	16.4101
1.3	14.2	8.70596			1.3	14.2	0.476494			1.3	14.2	16.5159
1.3	14.35	8.75773			1.3	14.35	0.4791			1.3	14.35	16.6216
1.3	14.5	8.8095			1.3	14.5	0.481705			1.3	14.5	16.7274
1.3	14.65	8.86127			1.3	14.65	0.484311			1.3	14.65	16.8332
1.3	14.8	8.91304			1.3	14.8	0.486916			1.3	14.8	16.939
1.3	14.95	8.96481			1.3	14.95	0.489522			1.3	14.95	17.0448
1.3	15.1	9.01658			1.3	15.1	0.492127			1.3	15.1	17.1506
1.3	15.25	9.06836			1.3	15.25	0.494733			1.3	15.25	17.2564
1.3	15.4	9.12013			1.3	15.4	0.497338			1.3	15.4	17.3621
1.3	15.55	9.1719			1.3	15.55	0.499944			1.3	15.55	17.4679
1.3	15.7	9.22367			1.3	15.7	0.502549			1.3	15.7	17.5737
1.3	15.85	9.27544			1.3	15.85	0.505155			1.3	15.85	17.6795
1.3	16	9.32721			1.3	16	0.50776			1.3	16	17.7853
1.32	1	4.2033			1.32	1	0.250424			1.32	1	7.29626
1.32	1.15	4.25427			1.32	1.15	0.252981			1.32	1.15	7.4005
1.32	1.3	4.30524			1.32	1.3	0.255538			1.32	1.3	7.50474
1.32	1.45	4.35621			1.32	1.45	0.258096			1.32	1.45	7.60898
1.32	1.6	4.40718			1.32	1.6	0.260653			1.32	1.6	7.71322
1.32	1.75	4.45815			1.32	1.75	0.26321			1.32	1.75	7.81747
1.32	1.9	4.50912			1.32	1.9	0.265767			1.32	1.9	7.92171
1.32	2.05	4.56009			1.32	2.05	0.268324			1.32	2.05	8.02595
1.32	2.2	4.61106			1.32	2.2	0.270882			1.32	2.2	8.13019
1.32	2.35	4.66203			1.32	2.35	0.273439			1.32	2.35	8.23443
1.32	2.5	4.713			1.32	2.5	0.275996			1.32	2.5	8.33867
1.32	2.65	4.76397			1.32	2.65	0.278553			1.32	2.65	8.44291
1.32	2.8	4.81494			1.32	2.8	0.28111			1.32	2.8	8.54715
1.32	2.95	4.86591			1.32	2.95	0.283668			1.32	2.95	8.65139
1.32	3.1	4.91688			1.32	3.1	0.286225			1.32	3.1	8.75563
1.32	3.25	4.96784			1.32	3.25	0.288782			1.32	3.25	8.85988
1.32	3.4	5.01881			1.32	3.4	0.291339			1.32	3.4	8.96412
1.32	3.55	5.06978			1.32	3.55	0.293896			1.32	3.55	9.06836
1.32	3.7	5.12075			1.32	3.7	0.296454			1.32	3.7	9.1726
1.32	3.85	5.17172			1.32	3.85	0.299011			1.32	3.85	9.27684
1.32	4	5.22269			1.32	4	0.301568			1.32	4	9.38108
1.32	4.15	5.27366			1.32	4.15	0.304125			1.32	4.15	9.48532
1.32	4.3	5.32463			1.32	4.3	0.306682			1.32	4.3	9.58956
1.32	4.45	5.3756			1.32	4.45	0.30924			1.32	4.45	9.6938
1.32	4.6	5.42657			1.32	4.6	0.311797			1.32	4.6	9.79804
1.32	4.75	5.47754			1.32	4.75	0.314354			1.32	4.75	9.90228
1.32	4.9	5.52851			1.32	4.9	0.316911			1.32	4.9	10.0065
1.32	5.05	5.57948			1.32	5.05	0.319468			1.32	5.05	10.1108
1.32	5.2	5.63045			1.32	5.2	0.322026			1.32	5.2	10.215
1.32	5.35	5.68142			1.32	5.35	0.324583			1.32	5.35	10.3193
1.32	5.5	5.73239			1.32	5.5	0.32714			1.32	5.5	10.4235
1.32	5.65	5.78336			1.32	5.65	0.329697			1.32	5.65	10.5277
1.32	5.8	5.83432			1.32	5.8	0.332254			1.32	5.8	10.632
1.32	5.95	5.88529			1.32	5.95	0.334812			1.32	5.95	10.7362
1.32	6.1	5.93626			1.32	6.1	0.337369			1.32	6.1	10.8405
1.32	6.25	5.98723			1.32	6.25	0.339926			1.32	6.25	10.9447
1.32	6.4	6.0382			1.32	6.4	0.342483			1.32	6.4	11.0489
1.32	6.55	6.08917			1.32	6.55	0.34504			1.32	6.55	11.1532
1.32	6.7	6.14014			1.32	6.7	0.347598			1.32	6.7	11.2574
1.32	6.85	6.19111			1.32	6.85	0.350155			1.32	6.85	11.3617
1.32	7	6.24208			1.32	7	0.352712			1.32	7	11.4659
1.32	7.15	6.29305			1.32	7.15	0.355269			1.32	7.15	11.5701
1.32	7.3	6.34402			1.32	7.3	0.357826			1.32	7.3	11.6744
1.32	7.45	6.39499			1.32	7.45	0.360384			1.32	7.45	11.7786
1.32	7.6	6.44596			1.32	7.6	0.362941			1.32	7.6	11.8829
1.32	7.75	6.49693			1.32	7.75	0.365498			1.32	7.75	11.9871
1.32	7.9	6.5479			1.32	7.9	0.368055			1.32	7.9	12.0914
1.32	8.05	6.59887			1.32	8.05	0.370612			1.32	8.05	12.1956
1.32	8.2	6.64984			1.32	8.2	0.37317			1.32	8.2	12.2998
1.32	8.35	6.7008			1.32	8.35	0.375727			1.32	8.35	12.4041
1.32	8.5	6.75177			1.32	8.5	0.378284			1.32	8.5	12.5083
1.32	8.65	6.80274			1.32	8.65	0.380841			1.32	8.65	12.6126
1.32	8.8	6.85371			1.32	8.8	0.383398			1.32	8.8	12.7168
1.32	8.95	6.90468			1.32	8.95	0.385956			1.32	8.95	12.821
1.32	9.1	6.95565			1.32	9.1	0.388513			1.32	9.1	12.9253
1.32	9.25	7.00662			1.32	9.25	0.39107			1.32	9.25	13.0295
1.32	9.4	7.05759			1.32	9.4	0.393627			1.32	9.4	13.1338
1.32	9.55	7.10856			1.32	9.55	0.396184			1.32	9.55	13.238
1.32	9.7	7.15953			1.32	9.7	0.398742			1.32	9.7	13.3422
1.32	9.85	7.2105			1.32	9.85	0.401299			1.32	9.85	13.4465
1.32	10	7.26147			1.32	10	0.403856			1.32	10	13.5507
1.32	10.15	7.31244			1.32	10.15	0.406413			1.32	10.15	13.655
1.32	10.3	7.36341			1.32	10.3	0.40897			1.32	10.3	13.7592
1.32	10.45	7.41438			1.32	10.45	0.411528			1.32	10.45	13.8634
1.32	10.6	7.46535			1.32	10.6	0.414085			1.32	10.6	13.9677
1.32	10.75	7.51631			1.32	10.75	0.416642			1.32	10.75	14.0719
1.32	10.9	7.56728			1.32	10.9	0.419199			1.32	10.9	14.1762
1.32	11.05	7.61825			1.32	11.05	0.421756			1.32	11.05	14.2804
1.32	11.2	7.66922			1.32	11.2	0.424314			1.32	11.2	14.3847
1.32	11.35	7.72019			1.32	11.35	0.426871			1.32	11.35	14.4889
1.32	11.5	7.77116			1.32	11.5	0.429428			1.32	11.5	14.5931
1.32	11.65	7.82213			1.32	11.65	0.431985			1.32	11.65	14.6974
1.32	11.8	7.8731			1.32	11.8	0.434542			1.32	11.8	14.8016
1.32	11.95	7.92407			1.32	11.95	0.4371			1.32	11.95	14.9058
1.32	12.1	7.97504			1.32	12.1	0.439657			1.32	12.1	15.0101
1.32	12.25	8.02601			1.32	12.25	0.442214			1.32	12.25	15.1143
1.32	12.4	8.07698			1.32	12.4	0.444771			1.32	12.4	15.2186
1.32	12.55	8.12795			1.32	12.55	0.447328			1.32	12.55	15.3228
1.32	12.7	8.17892			1.32	12.7	0.449886			1.32	12.7	15.4271
1.32	12.85	8.22989			1.32	12.85	0.452443			1.32	12.85	15.5313
1.32	13	8.28086			1.32	13	0.455			1.32	13	15.6355
1.32	13.15	8.33183			1.32	13.15	0.457557			1.32	13.15	15.7398
1.32	13.3	8.38279			1.32	13.3	0.460114			1.32	13.3	15.844
1.32	13.45	8.43376			1.32	13.45	0.462672			1.32	13.45	15.9483
1.32	13.6	8.48473			1.32	13.6	0.465229			1.32	13.6	16.0525
1.32	13.75	8.5357			1.32	13.75	0.467786			1.32	13.75	16.1567
1.32	13.9	8.58667			1.32	13.9	0.470343			1.32	13.9	16.261
1.32	14.05	8.63764			1.32	14.05	0.4729			1.32	14.05	16.3652
1.32	14.2	8.68861			1.32	14.2	0.475458			1.32	14.2	16.4695
1.32	14.35	8.73958			1.32	14.35	0.478015			1.32	14.35	16.5737
1.32	14.5	8.79055			1.32	14.5	0.480572			1.32	14.5	16.6779
1.32	14.65	8.84152			1.32	14.65	0.483129			1.32	14.65	16.7822
1.32	14.8	8.89249			1.32	14.8	0.485686			1.32	14.8	16.8864
1.32	14.95	8.94346			1.32	14.95	0.488244			1.32	14.95	16.9907
1.32	15.1	8.99443			1.32	15.1	0.490801			1.32	15.1	17.0949
1.32	15.25	9.0454			1.32	15.25	0.493358			1.32	15.25	17.1992
1.32	15.4	9.09637			1.32	15.4	0.495915			1.32	15.4	17.3034
1.32	15.55	9.14734			1.32	15.55	0.498472			1.32	15.55	17.4076
1.32	15.7	9.1983			1.32	15.7	0.50103			1.32	15.7	17.5119
1.32	15.85	9.24928			1.32	15.85	0.503587			1.32	15.85	17.6161
1.32	16	9.30024			1.32	16	0.506144			1.32	16	17.7204
1.34	1	4.2565			1.34	1	0.253638			1.34	1	7.38597
1.34	1.15	4.30667			1.34	1.15	0.256147			1.34	1.15	7.48867
1.34	1.3	4.35683			1.34	1.3	0.258656			1.34	1.3	7.59136
1.34	1.45	4.407			1.34	1.45	0.261165			1.34	1.45	7.69405
1.34	1.6	4.45717			1.34	1.6	0.263674			1.34	1.6	7.79675
1.34	1.75	4.50734			1.34	1.75	0.266183			1.34	1.75	7.89944
1.34	1.9	4.5575			1.34	1.9	0.268691			1.34	1.9	8.00214
1.34	2.05	4.60767			1.34	2.05	0.2712			1.34	2.05	8.10483
1.34	2.2	4.65784			1.34	2.2	0.273709			1.34	2.2	8.20753
1.34	2.35	4.70801			1.34	2.35	0.276218			1.34	2.35	8.31022
1.34	2.5	4.75818			1.34	2.5	0.278727			1.34	2.5	8.41291
1.34	2.65	4.80834			1.34	2.65	0.281236			1.34	2.65	8.51561
1.34	2.8	4.85851			1.34	2.8	0.283745			1.34	2.8	8.6183
1.34	2.95	4.90868			1.34	2.95	0.286254			1.34	2.95	8.721
1.34	3.1	4.95885			1.34	3.1	0.288763			1.34	3.1	8.82369
1.34	3.25	5.00901			1.34	3.25	0.291272			1.34	3.25	8.92639
1.34	3.4	5.05918			1.34	3.4	0.29378			1.34	3.4	9.02908
1.34	3.55	5.10935			1.34	3.55	0.296289			1.34	3.55	9.13178
1.34	3.7	5.15952			1.34	3.7	0.298798			1.34	3.7	9.23447
1.34	3.85	5.20969			1.34	3.85	0.301307			1.34	3.85	9.33717
1.34	4	5.25985			1.34	4	0.303816			1.34	4	9.43986
1.34	4.15	5.31002			1.34	4.15	0.306325			1.34	4.15	9.54256
1.34	4.3	5.36019			1.34	4.3	0.308834			1.34	4.3	9.64525
1.34	4.45	5.41036			1.34	4.45	0.311343			1.34	4.45	9.74794
1.34	4.6	5.46052			1.34	4.6	0.313852			1.34	4.6	9.85064
1.34	4.75	5.51069			1.34	4.75	0.316361			1.34	4.75	9.95333
1.34	4.9	5.56086			1.34	4.9	0.318869			1.34	4.9	10.056
1.34	5.05	5.61103			1.34	5.05	0.321378			1.34	5.05	10.1587
1.34	5.2	5.6612			1.34	5.2	0.323887			1.34	5.2	10.2614
1.34	5.35	5.71136			1.34	5.35	0.326396			1.34	5.35	10.3641
1.34	5.5	5.76153			1.34	5.5	0.328905			1.34	5.5	10.4668
1.34	5.65	5.8117			1.34	5.65	0.331414			1.34	5.65	10.5695
1.34	5.8	5.86187			1.34	5.8	0.333923			1.34	5.8	10.6722
1.34	5.95	5.91204			1.34	5.95	0.336432			1.34	5.95	10.7749
1.34	6.1	5.9622			1.34	6.1	0.338941			1.34	6.1	10.8776
1.34	6.25	6.01237			1.34	6.25	0.34145			1.34	6.25	10.9803
1.34	6.4	6.06254			1.34	6.4	0.343958			1.34	6.4	11.083
1.34	6.55	6.11271			1.34	6.55	0.346467			1.34	6.55	11.1857
1.34	6.7	6.16287			1.34	6.7	0.348976			1.34	6.7	11.2884
1.34	6.85	6.21304			1.34	6.85	0.351485			1.34	6.85	11.3911
1.34	7	6.26321			1.34	7	0.353994			1.34	7	11.4938
1.34	7.15	6.31338			1.34	7.15	0.356503			1.34	7.15	11.5964
1.34	7.3	6.36355			1.34	7.3	0.359012			1.34	7.3	11.6991
1.34	7.45	6.41371			1.34	7.45	0.361521			1.34	7.45	11.8018
1.34	7.6	6.46388			1.34	7.6	0.36403			1.34	7.6	11.9045
1.34	7.75	6.51405			1.34	7.75	0.366539			1.34	7.75	12.0072
1.34	7.9	6.56422			1.34	7.9	0.369047			1.34	7.9	12.1099
1.34	8.05	6.61439			1.34	8.05	0.371556			1.34	8.05	12.2126
1.34	8.2	6.66455			1.34	8.2	0.374065			1.34	8.2	12.3153
1.34	8.35	6.71472			1.34	8.35	0.376574			1.34	8.35	12.418
1.34	8.5	6.76489			1.34	8.5	0.379083			1.34	8.5	12.5207
1.34	8.65	6.81506			1.34	8.65	0.381592			1.34	8.65	12.6234
1.34	8.8	6.86522			1.34	8.8	0.384101			1.34	8.8	12.7261
1.34	8.95	6.91539			1.34	8.95	0.38661			1.34	8.95	12.8288
1.34	9.1	6.96556			1.34	9.1	0.389119			1.34	9.1	12.9315
1.34	9.25	7.01573			1.34	9.25	0.391628			1.34	9.25	13.0342
1.34	9.4	7.0659			1.34	9.4	0.394136			1.34	9.4	13.1369
1.34	9.55	7.11606			1.34	9.55	0.396645			1.34	9.55	13.2396
1.34	9.7	7.16623			1.34	9.7	0.399154			1.34	9.7	13.3422
1.34	9.85	7.2164			1.34	9.85	0.401663			1.34	9.85	13.445
1.34	10	7.26657			1.34	10	0.404172			1.34	10	13.5476
1.34	10.15	7.31673			1.34	10.15	0.406681			1.34	10.15	13.6503
1.34	10.3	7.3669			1.34	10.3	0.40919			1.34	10.3	13.753
1.34	10.45	7.41707			1.34	10.45	0.411699			1.34	10.45	13.8557
1.34	10.6	7.46724			1.34	10.6	0.414208			1.34	10.6	13.9584
1.34	10.75	7.51741			1.34	10.75	0.416717			1.34	10.75	14.0611
1.34	10.9	7.56757			1.34	10.9	0.419225			1.34	10.9	14.1638
1.34	11.05	7.61774			1.34	11.05	0.421734			1.34	11.05	14.2665
1.34	11.2	7.66791			1.34	11.2	0.424243			1.34	11.2	14.3692
1.34	11.35	7.71808			1.34	11.35	0.426752			1.34	11.35	14.4719
1.34	11.5	7.76824			1.34	11.5	0.429261			1.34	11.5	14.5746
1.34	11.65	7.81841			1.34	11.65	0.43177			1.34	11.65	14.6773
1.34	11.8	7.86858			1.34	11.8	0.434279			1.34	11.8	14.78
1.34	11.95	7.91875			1.34	11.95	0.436788			1.34	11.95	14.8827
1.34	12.1	7.96891			1.34	12.1	0.439297			1.34	12.1	14.9854
1.34	12.25	8.01908			1.34	12.25	0.441806			1.34	12.25	15.0881
1.34	12.4	8.06925			1.34	12.4	0.444314			1.34	12.4	15.1907
1.34	12.55	8.11942			1.34	12.55	0.446823			1.34	12.55	15.2934
1.34	12.7	8.16959			1.34	12.7	0.449332			1.34	12.7	15.3961
1.34	12.85	8.21975			1.34	12.85	0.451841			1.34	12.85	15.4988
1.34	13	8.26992			1.34	13	0.45435			1.34	13	15.6015
1.34	13.15	8.32009			1.34	13.15	0.456859			1.34	13.15	15.7042
1.34	13.3	8.37026			1.34	13.3	0.459368			1.34	13.3	15.8069
1.34	13.45	8.42042			1.34	13.45	0.461877			1.34	13.45	15.9096
1.34	13.6	8.47059			1.34	13.6	0.464386			1.34	13.6	16.0123
1.34	13.75	8.52076			1.34	13.75	0.466895			1.34	13.75	16.115
1.34	13.9	8.57093			1.34	13.9	0.469403			1.34	13.9	16.2177
1.34	14.05	8.6211			1.34	14.05	0.471912			1.34	14.05	16.3204
1.34	14.2	8.67126			1.34	14.2	0.474421			1.34	14.2	16.4231
1.34	14.35	8.72143			1.34	14.35	0.47693			1.34	14.35	16.5258
1.34	14.5	8.7716			1.34	14.5	0.479439			1.34	14.5	16.6285
1.34	14.65	8.82177			1.34	14.65	0.481948			1.34	14.65	16.7312
1.34	14.8	8.87194			1.34	14.8	0.484457			1.34	14.8	16.8339
1.34	14.95	8.9221			1.34	14.95	0.486966			1.34	14.95	16.9366
1.34	15.1	8.97227			1.34	15.1	0.489475			1.34	15.1	17.0392
1.34	15.25	9.02244			1.34	15.25	0.491984			1.34	15.25	17.142
1.34	15.4	9.07261			1.34	15.4	0.494492			1.34	15.4	17.2446
1.34	15.55	9.12278			1.34	15.55	0.497001			1.34	15.55	17.3473
1.34	15.7	9.17294			1.34	15.7	0.49951			1.34	15.7	17.45
1.34	15.85	9.22311			1.34	15.85	0.502019			1.34	15.85	17.5527
1.34	16	9.27328			1.34	16	0.504528			1.34	16	17.6554
1.36	1	4.30969			1.36	1	0.256852			1.36	1	7.47568
1.36	1.15	4.35906			1.36	1.15	0.259313			1.36	1.15	7.57683
1.36	1.3	4.40842			1.36	1.3	0.261773			1.36	1.3	7.67798
1.36	1.45	4.45779			1.36	1.45	0.264234			1.36	1.45	7.77912
1.36	1.6	4.50716			1.36	1.6	0.266694			1.36	1.6	7.88027
1.36	1.75	4.55652			1.36	1.75	0.269155			1.36	1.75	7.98142
1.36	1.9	4.60589			1.36	1.9	0.271616			1.36	1.9	8.08257
1.36	2.05	4.65526			1.36	2.05	0.274076			1.36	2.05	8.18372
1.36	2.2	4.70462			1.36	2.2	0.276537			1.36	2.2	8.28486
1.36	2.35	4.75399			1.36	2.35	0.278997			1.36	2.35	8.38601
1.36	2.5	4.80335			1.36	2.5	0.281458			1.36	2.5	8.48716
1.36	2.65	4.85272			1.36	2.65	0.283919			1.36	2.65	8.58831
1.36	2.8	4.90209			1.36	2.8	0.286379			1.36	2.8	8.68946
1.36	2.95	4.95145			1.36	2.95	0.28884			1.36	2.95	8.7906
1.36	3.1	5.00082			1.36	3.1	0.2913			1.36	3.1	8.89175
1.36	3.25	5.05018			1.36	3.25	0.293761			1.36	3.25	8.9929
1.36	3.4	5.09955			1.36	3.4	0.296222			1.36	3.4	9.09405
1.36	3.55	5.14892			1.36	3.55	0.298682			1.36	3.55	9.1952
1.36	3.7	5.19828			1.36	3.7	0.301143			1.36	3.7	9.29634
1.36	3.85	5.24765			1.36	3.85	0.303603			1.36	3.85	9.39749
1.36	4	5.29702			1.36	4	0.306064			1.36	4	9.49864
1.36	4.15	5.34638			1.36	4.15	0.308525			1.36	4.15	9.59979
1.36	4.3	5.39575			1.36	4.3	0.310985			1.36	4.3	9.70094
1.36	4.45	5.44512			1.36	4.45	0.313446			1.36	4.45	9.80208
1.36	4.6	5.49448			1.36	4.6	0.315906			1.36	4.6	9.90323
1.36	4.75	5.54385			1.36	4.75	0.318367			1.36	4.75	10.0044
1.36	4.9	5.59321			1.36	4.9	0.320828			1.36	4.9	10.1055
1.36	5.05	5.64258			1.36	5.05	0.323288			1.36	5.05	10.2067
1.36	5.2	5.69195			1.36	5.2	0.325749			1.36	5.2	10.3078
1.36	5.35	5.74131			1.36	5.35	0.328209			1.36	5.35	10.409
1.36	5.5	5.79068			1.36	5.5	0.33067			1.36	5.5	10.5101
1.36	5.65	5.84004			1.36	5.65	0.333131			1.36	5.65	10.6113
1.36	5.8	5.88941			1.36	5.8	0.335591			1.36	5.8	10.7124
1.36	5.95	5.93878			1.36	5.95	0.338052			1.36	5.95	10.8136
1.36	6.1	5.98814			1.36	6.1	0.340512			1.36	6.1	10.9147
1.36	6.25	6.03751			1.36	6.25	0.342973			1.36	6.25	11.0159
1.36	6.4	6.08688			1.36	6.4	0.345434			1.36	6.4	11.117
1.36	6.55	6.13624			1.36	6.55	0.347894			1.36	6.55	11.2182
1.36	6.7	6.18561			1.36	6.7	0.350355			1.36	6.7	11.3193
1.36	6.85	6.23497			1.36	6.85	0.352815			1.36	6.85	11.4205
1.36	7	6.28434			1.36	7	0.355276			1.36	7	11.5216
1.36	7.15	6.33371			1.36	7.15	0.357737			1.36	7.15	11.6227
1.36	7.3	6.38307			1.36	7.3	0.360197			1.36	7.3	11.7239
1.36	7.45	6.43244			1.36	7.45	0.362658			1.36	7.45	11.825
1.36	7.6	6.4818			1.36	7.6	0.365118			1.36	7.6	11.9262
1.36	7.75	6.53117			1.36	7.75	0.367579			1.36	7.75	12.0273
1.36	7.9	6.58054			1.36	7.9	0.37004			1.36	7.9	12.1285
1.36	8.05	6.6299			1.36	8.05	0.3725			1.36	8.05	12.2296
1.36	8.2	6.67927			1.36	8.2	0.374961			1.36	8.2	12.3308
1.36	8.35	6.72864			1.36	8.35	0.377421			1.36	8.35	12.4319
1.36	8.5	6.778			1.36	8.5	0.379882			1.36	8.5	12.5331
1.36	8.65	6.82737			1.36	8.65	0.382343			1.36	8.65	12.6342
1.36	8.8	6.87673			1.36	8.8	0.384803			1.36	8.8	12.7354
1.36	8.95	6.9261			1.36	8.95	0.387264			1.36	8.95	12.8365
1.36	9.1	6.97547			1.36	9.1	0.389724			1.36	9.1	12.9377
1.36	9.25	7.02483			1.36	9.25	0.392185			1.36	9.25	13.0388
1.36	9.4	7.0742			1.36	9.4	0.394646			1.36	9.4	13.14
1.36	9.55	7.12357			1.36	9.55	0.397106			1.36	9.55	13.2411
1.36	9.7	7.17293			1.36	9.7	0.399567			1.36	9.7	13.3423
1.36	9.85	7.2223			1.36	9.85	0.402027			1.36	9.85	13.4434
1.36	10	7.27166			1.36	10	0.404488			1.36	10	13.5446
1.36	10.15	7.32103			1.36	10.15	0.406949			1.36	10.15	13.6457
1.36	10.3	7.3704			1.36	10.3	0.409409			1.36	10.3	13.7469
1.36	10.45	7.41976			1.36	10.45	0.41187			1.36	10.45	13.848
1.36	10.6	7.46913			1.36	10.6	0.41433			1.36	10.6	13.9491
1.36	10.75	7.51849			1.36	10.75	0.416791			1.36	10.75	14.0503
1.36	10.9	7.56786			1.36	10.9	0.419252			1.36	10.9	14.1515
1.36	11.05	7.61723			1.36	11.05	0.421712			1.36	11.05	14.2526
1.36	11.2	7.66659			1.36	11.2	0.424173			1.36	11.2	14.3537
1.36	11.35	7.71596			1.36	11.35	0.426633			1.36	11.35	14.4549
1.36	11.5	7.76533			1.36	11.5	0.429094			1.36	11.5	14.556
1.36	11.65	7.81469			1.36	11.65	0.431555			1.36	11.65	14.6572
1.36	11.8	7.86406			1.36	11.8	0.434015			1.36	11.8	14.7583
1.36	11.95	7.91343			1.36	11.95	0.436476			1.36	11.95	14.8595
1.36	12.1	7.96279			1.36	12.1	0.438936			1.36	12.1	14.9606
1.36	12.25	8.01216			1.36	12.25	0.441397			1.36	12.25	15.0618
1.36	12.4	8.06152			1.36	12.4	0.443858			1.36	12.4	15.1629
1.36	12.55	8.11089			1.36	12.55	0.446318			1.36	12.55	15.2641
1.36	12.7	8.16026			1.36	12.7	0.448779			1.36	12.7	15.3652
1.36	12.85	8.20962			1.36	12.85	0.451239			1.36	12.85	15.4664
1.36	13	8.25899			1.36	13	0.4537			1.36	13	15.5675
1.36	13.15	8.30835			1.36	13.15	0.456161			1.36	13.15	15.6687
1.36	13.3	8.35772			1.36	13.3	0.458621			1.36	13.3	15.7698
1.36	13.45	8.40709			1.36	13.45	0.461082			1.36	13.45	15.871
1.36	13.6	8.45645			1.36	13.6	0.463542			1.36	13.6	15.9721
1.36	13.75	8.50582			1.36	13.75	0.466003			1.36	13.75	16.0733
1.36	13.9	8.55518			1.36	13.9	0.468464			1.36	13.9	16.1744
1.36	14.05	8.60455			1.36	14.05	0.470924			1.36	14.05	16.2756
1.36	14.2	8.65392			1.36	14.2	0.473385			1.36	14.2	16.3767
1.36	14.35	8.70328			1.36	14.35	0.475845			1.36	14.35	16.4779
1.36	14.5	8.75265			1.36	14.5	0.478306			1.36	14.5	16.579
1.36	14.65	8.80202			1.36	14.65	0.480767			1.36	14.65	16.6802
1.36	14.8	8.85138			1.36	14.8	0.483227			1.36	14.8	16.7813
1.36	14.95	8.90075			1.36	14.95	0.485688			1.36	14.95	16.8824
1.36	15.1	8.95012			1.36	15.1	0.488148			1.36	15.1	16.9836
1.36	15.25	8.99948			1.36	15.25	0.490609			1.36	15.25	17.0847
1.36	15.4	9.04885			1.36	15.4	0.49307			1.36	15.4	17.1859
1.36	15.55	9.09821			1.36	15.55	0.49553			1.36	15.55	17.287
1.36	15.7	9.14758			1.36	15.7	0.497991			1.36	15.7	17.3882
1.36	15.85	9.19695			1.36	15.85	0.500451			1.36	15.85	17.4893
1.36	16	9.24631			1.36	16	0.502912			1.36	16	17.5905
1.38	1	4.36289			1.38	1	0.260066			1.38	1	7.56539
1.38	1.15	4.41145			1.38	1.15	0.262478			1.38	1.15	7.66499
1.38	1.3	4.46002			1.38	1.3	0.264891			1.38	1.3	7.76459
1.38	1.45	4.50858			1.38	1.45	0.267303			1.38	1.45	7.86419
1.38	1.6	4.55714			1.38	1.6	0.269715			1.38	1.6	7.9638
1.38	1.75	4.60571			1.38	1.75	0.272128			1.38	1.75	8.0634
1.38	1.9	4.65427			1.38	1.9	0.27454			1.38	1.9	8.163
1.38	2.05	4.70284			1.38	2.05	0.276952			1.38	2.05	8.2626
1.38	2.2	4.7514			1.38	2.2	0.279364			1.38	2.2	8.3622
1.38	2.35	4.79997			1.38	2.35	0.281777			1.38	2.35	8.4618
1.38	2.5	4.84853			1.38	2.5	0.284189			1.38	2.5	8.56141
1.38	2.65	4.8971			1.38	2.65	0.286601			1.38	2.65	8.66101
1.38	2.8	4.94566			1.38	2.8	0.289014			1.38	2.8	8.76061
1.38	2.95	4.99423			1.38	2.95	0.291426			1.38	2.95	8.86021
1.38	3.1	5.04279			1.38	3.1	0.293838			1.38	3.1	8.95981
1.38	3.25	5.09136			1.38	3.25	0.296251			1.38	3.25	9.05941
1.38	3.4	5.13992			1.38	3.4	0.298663			1.38	3.4	9.15901
1.38	3.55	5.18848			1.38	3.55	0.301075			1.38	3.55	9.25862
1.38	3.7	5.23705			1.38	3.7	0.303487			1.38	3.7	9.35822
1.38	3.85	5.28561			1.38	3.85	0.3059			1.38	3.85	9.45782
1.38	4	5.33418			1.38	4	0.308312			1.38	4	9.55742
1.38	4.15	5.38274			1.38	4.15	0.310724			1.38	4.15	9.65702
1.38	4.3	5.43131			1.38	4.3	0.313137			1.38	4.3	9.75662
1.38	4.45	5.47987			1.38	4.45	0.315549			1.38	4.45	9.85623
1.38	4.6	5.52844			1.38	4.6	0.317961			1.38	4.6	9.95583
1.38	4.75	5.577			1.38	4.75	0.320374			1.38	4.75	10.0554
1.38	4.9	5.62557			1.38	4.9	0.322786			1.38	4.9	10.155
1.38	5.05	5.67413			1.38	5.05	0.325198			1.38	5.05	10.2546
1.38	5.2	5.72269			1.38	5.2	0.32761			1.38	5.2	10.3542
1.38	5.35	5.77126			1.38	5.35	0.330023			1.38	5.35	10.4538
1.38	5.5	5.81982			1.38	5.5	0.332435			1.38	5.5	10.5534
1.38	5.65	5.86839			1.38	5.65	0.334847			1.38	5.65	10.653
1.38	5.8	5.91695			1.38	5.8	0.33726			1.38	5.8	10.7526
1.38	5.95	5.96552			1.38	5.95	0.339672			1.38	5.95	10.8522
1.38	6.1	6.01408			1.38	6.1	0.342084			1.38	6.1	10.9518
1.38	6.25	6.06265			1.38	6.25	0.344497			1.38	6.25	11.0514
1.38	6.4	6.11121			1.38	6.4	0.346909			1.38	6.4	11.151
1.38	6.55	6.15978			1.38	6.55	0.349321			1.38	6.55	11.2507
1.38	6.7	6.20834			1.38	6.7	0.351733			1.38	6.7	11.3503
1.38	6.85	6.2569			1.38	6.85	0.354146			1.38	6.85	11.4498
1.38	7	6.30547			1.38	7	0.356558			1.38	7	11.5495
1.38	7.15	6.35403			1.38	7.15	0.35897			1.38	7.15	11.6491
1.38	7.3	6.4026			1.38	7.3	0.361383			1.38	7.3	11.7486
1.38	7.45	6.45116			1.38	7.45	0.363795			1.38	7.45	11.8483
1.38	7.6	6.49973			1.38	7.6	0.366207			1.38	7.6	11.9479
1.38	7.75	6.54829			1.38	7.75	0.36862			1.38	7.75	12.0475
1.38	7.9	6.59686			1.38	7.9	0.371032			1.38	7.9	12.1471
1.38	8.05	6.64542			1.38	8.05	0.373444			1.38	8.05	12.2467
1.38	8.2	6.69399			1.38	8.2	0.375856			1.38	8.2	12.3463
1.38	8.35	6.74255			1.38	8.35	0.378269			1.38	8.35	12.4459
1.38	8.5	6.79112			1.38	8.5	0.380681			1.38	8.5	12.5455
1.38	8.65	6.83968			1.38	8.65	0.383093			1.38	8.65	12.6451
1.38	8.8	6.88825			1.38	8.8	0.385506			1.38	8.8	12.7447
1.38	8.95	6.93681			1.38	8.95	0.387918			1.38	8.95	12.8443
1.38	9.1	6.98537			1.38	9.1	0.39033			1.38	9.1	12.9439
1.38	9.25	7.03394			1.38	9.25	0.392743			1.38	9.25	13.0435
1.38	9.4	7.0825			1.38	9.4	0.395155			1.38	9.4	13.1431
1.38	9.55	7.13107			1.38	9.55	0.397567			1.38	9.55	13.2427
1.38	9.7	7.17963			1.38	9.7	0.399979			1.38	9.7	13.3423
1.38	9.85	7.2282			1.38	9.85	0.402392			1.38	9.85	13.4419
1.38	10	7.27676			1.38	10	0.404804			1.38	10	13.5415
1.38	10.15	7.32533			1.38	10.15	0.407216			1.38	10.15	13.6411
1.38	10.3	7.37389			1.38	10.3	0.409629			1.38	10.3	13.7407
1.38	10.45	7.42246			1.38	10.45	0.412041			1.38	10.45	13.8403
1.38	10.6	7.47102			1.38	10.6	0.414453			1.38	10.6	13.9399
1.38	10.75	7.51959			1.38	10.75	0.416866			1.38	10.75	14.0395
1.38	10.9	7.56815			1.38	10.9	0.419278			1.38	10.9	14.1391
1.38	11.05	7.61671			1.38	11.05	0.42169			1.38	11.05	14.2387
1.38	11.2	7.66528			1.38	11.2	0.424102			1.38	11.2	14.3383
1.38	11.35	7.71384			1.38	11.35	0.426515			1.38	11.35	14.4379
1.38	11.5	7.76241			1.38	11.5	0.428927			1.38	11.5	14.5375
1.38	11.65	7.81097			1.38	11.65	0.431339			1.38	11.65	14.6371
1.38	11.8	7.85954			1.38	11.8	0.433752			1.38	11.8	14.7367
1.38	11.95	7.9081			1.38	11.95	0.436164			1.38	11.95	14.8363
1.38	12.1	7.95667			1.38	12.1	0.438576			1.38	12.1	14.9359
1.38	12.25	8.00523			1.38	12.25	0.440989			1.38	12.25	15.0355
1.38	12.4	8.0538			1.38	12.4	0.443401			1.38	12.4	15.1351
1.38	12.55	8.10236			1.38	12.55	0.445813			1.38	12.55	15.2347
1.38	12.7	8.15093			1.38	12.7	0.448225			1.38	12.7	15.3343
1.38	12.85	8.19949			1.38	12.85	0.450638			1.38	12.85	15.4339
[truncated: 8,202 more rows]
